# Supplementary material for: Impact of lower limb osteoarthritis on health-related quality of life: A cross-sectional study to estimate the expressed loss of utility in the Spanish population
Source: PLoS One. 2020 Jan 24;15(1):e0228398. doi: 10.1371/journal.pone.0228398 (PMC6980637; doi:10.1371/journal.pone.0228398)
Supplement: S1 Data — (XLS) [file pone.0228398.s001.xls]

## Sheet: Sheet1
osteoarthritis	ident_art	Sex	BMI	Chronic	Age	Living	Soc_class	p_salud	p_eq1	p_eq2	p_eq3	p_eq4	p_eq5	EVA_EQ	Utilities	Oxford_Score	Womac_pain	Womac_stifness	Womac_limitation	Womac_total	Oxford_sc_rec	Hosp	Bilateral	Other_OAMI
Not osteoarthritis	Not osteoarthritis	Woman	Overweight	three or more chronic conditions	75-79	Couple	5	Fair	1	1	1	1	1	73	1							No	No	No
Not osteoarthritis	Not osteoarthritis	Man	Obesity	three or more chronic conditions	55-59	Alone	6	Poor	4	1	1	4	1	81	0.504766							No	No	No
Not osteoarthritis	Not osteoarthritis	Man	Overweight	three or more chronic conditions	60-64	Couple	3	Fair	1	1	1	2	1	81	0.922017							No	No	No
Not osteoarthritis	Not osteoarthritis	Woman	Obesity	three or more chronic conditions	65-69	Alone	6	Fair	1	1	1	2	1	90	0.922017							No	No	No
Not osteoarthritis	Not osteoarthritis	Man	Obesity	Two chronic conditions	75-79	Couple	5	Very poor	5	5	5	1	1	12	0.313378							No	No	No
Not osteoarthritis	Not osteoarthritis	Woman	Overweight	three or more chronic conditions	50-54	Couple	1	Poor	3	1	3	4	4	58	0.335851							No	No	No
Not osteoarthritis	Not osteoarthritis	Woman	Overweight	three or more chronic conditions	50-54	Couple	5	Fair	1	1	1	3	2	40	0.818112							No	No	No
Not osteoarthritis	Not osteoarthritis	Man	Overweight	three or more chronic conditions	50-54	Alone	1	Fair	1	1	1	1	2	76	0.919261							No	No	No
Not osteoarthritis	Not osteoarthritis	Man	Overweight	three or more chronic conditions	75-79	Couple	5	Poor	4	2	3	4	1	59	0.405811							No	No	No
Not osteoarthritis	Not osteoarthritis	Woman	Obesity	three or more chronic conditions	70-74	Alone	6	Fair	4	1	5	5	1	46	0.215291							No	No	No
Not osteoarthritis	Not osteoarthritis	Woman	Obesity	Two chronic conditions	50-54	Couple	5	Fair	1	1	1	1	1	93	1							No	No	No
Not osteoarthritis	Not osteoarthritis	Man	Obesity	three or more chronic conditions	65-69	Couple	5	Very poor	3	1	3	2	1	71	0.773834							No	No	No
Not osteoarthritis	Not osteoarthritis	Woman	Overweight	None	55-59	Couple	6	Good	1	1	1	1	1	96	1							No	No	No
Not osteoarthritis	Not osteoarthritis	Man	Overweight	None	55-59	Couple	6	Good	1	1	1	2	1	94	0.922017							No	No	No
Not osteoarthritis	Not osteoarthritis	Woman	Obesity	three or more chronic conditions	55-59	Couple	6	Fair	4	2	3	1	5	51	0.30355							No	No	No
Not osteoarthritis	Not osteoarthritis	Woman	Overweight	One chronic condition	70-74	Couple	5	Very good	1	1	1	1	1	90	1							No	No	No
Not osteoarthritis	Not osteoarthritis	Man	Obesity	Two chronic conditions	70-74	Couple	3	Good	1	1	1	2	1	79	0.922017							No	No	No
Not osteoarthritis	Not osteoarthritis	Woman	Overweight	None	55-59	Couple	5	Good	1	1	1	1	1	80	1							No	No	No
Not osteoarthritis	Not osteoarthritis	Man	Overweight	One chronic condition	55-59	Couple	3	Good	1	1	1	2	1	90	0.922017							No	No	No
Not osteoarthritis	Not osteoarthritis	Man	Overweight	three or more chronic conditions	50-54	Couple	3	Fair	1	1	1	2	2	36	0.841278							No	No	No
Not osteoarthritis	Not osteoarthritis	Man	Obesity	Two chronic conditions	55-59	Couple	5	Good	1	1	1	3	2	50	0.818112							No	No	No
Not osteoarthritis	Not osteoarthritis	Woman	Normal weight	One chronic condition	65-69	Alone	5	Good	1	1	1	1	1	90	1							No	No	No
Not osteoarthritis	Not osteoarthritis	Man	Obesity	None	55-59	Alone	6	Fair	1	1	1	1	1	100	1							No	No	No
Not osteoarthritis	Not osteoarthritis	Man	Obesity	three or more chronic conditions	65-69	Couple	1	Fair	1	1	1	1	1	79	1							No	No	No
Not osteoarthritis	Not osteoarthritis	Woman	Normal weight	three or more chronic conditions	50-54	Alone		Good	1	1	1	2	1	100	0.922017							No	No	No
Not osteoarthritis	Not osteoarthritis	Man	Obesity	Two chronic conditions	55-59	Couple	5	Good	1	1	1	1	1	86	1							No	No	No
Not osteoarthritis	Not osteoarthritis	Woman	Obesity	Two chronic conditions	60-64	Couple	6	Good	1	1	1	1	1	96	1							No	No	No
Not osteoarthritis	Not osteoarthritis	Woman	Normal weight	One chronic condition	50-54	Alone	6	Good	1	1	1	1	1	91	1							No	No	No
Not osteoarthritis	Not osteoarthritis	Man	Overweight	One chronic condition	50-54	Couple	5	Fair	1	1	1	1	1	88	1							No	No	No
Not osteoarthritis	Not osteoarthritis	Woman	Obesity	three or more chronic conditions	65-69	Couple	5	Good	2	2	2	3	1	59	0.720811							No	No	No
Not osteoarthritis	Not osteoarthritis	Man	Normal weight	three or more chronic conditions	70-74	Couple	5	Fair	2	1	1	1	1	70	0.916028							No	No	No
Not osteoarthritis	Not osteoarthritis	Man	Obesity	three or more chronic conditions	55-59	Alone	5	Poor	3	1	1	2	1	50	0.822767							No	No	No
Not osteoarthritis	Not osteoarthritis	Woman	Normal weight	Two chronic conditions	55-59	Alone	2	Good	1	1	1	1	1	91	1							No	No	No
Not osteoarthritis	Not osteoarthritis	Man	Normal weight	None	60-64	Alone	6	Good	1	1	1	1	1	67	1							No	No	No
Not osteoarthritis	Not osteoarthritis	Woman	Normal weight	Two chronic conditions	50-54	Couple	2	Good	1	1	1	1	1	91	1							No	No	No
Not osteoarthritis	Not osteoarthritis	Man	Overweight	Two chronic conditions	70-74	Alone	2	Very good	1	1	1	1	1	96	1							No	No	No
Not osteoarthritis	Not osteoarthritis	Man	Overweight	three or more chronic conditions	50-54	Couple	5	Very good	1	1	1	1	1	87	1							No	No	No
Not osteoarthritis	Not osteoarthritis	Man	Overweight	three or more chronic conditions	60-64	Couple	6	Fair	1	1	1	2	1	86	0.922017							No	No	No
Not osteoarthritis	Not osteoarthritis	Man	Obesity	three or more chronic conditions	65-69	Alone	6	Good	1	1	2	1	1	83	0.955955							No	No	No
Not osteoarthritis	Not osteoarthritis	Woman	Normal weight	three or more chronic conditions	55-59	Alone	6	Poor	1	1	1	1	3	50	0.872467							No	No	No
Not osteoarthritis	Not osteoarthritis	Woman	Obesity	three or more chronic conditions	50-54	Alone	6	Good	1	1	1	2	2	82	0.841278							No	No	No
Not osteoarthritis	Not osteoarthritis	Man	Obesity	One chronic condition	50-54	Alone	5	Good	1	1	1	1	1	92	1							No	No	No
Not osteoarthritis	Not osteoarthritis	Woman	Overweight	three or more chronic conditions	75-79	Couple	3	Good	1	1	1	2	1	81	0.922017							No	No	No
Not osteoarthritis	Not osteoarthritis	Man	Overweight	three or more chronic conditions	50-54	Couple	4	Fair	1	1	1	2	2	76	0.841278							No	No	No
Not osteoarthritis	Not osteoarthritis	Man	Normal weight	One chronic condition	50-54	Couple	6	Good	1	1	1	2	1	81	0.922017							No	No	No
Not osteoarthritis	Not osteoarthritis	Man	Obesity	Two chronic conditions	55-59	Alone	6	Fair	1	1	1	3	2	61	0.818112							No	No	No
Not osteoarthritis	Not osteoarthritis	Woman	Normal weight	None	50-54	Alone	3	Poor	1	1	1	2	2	90	0.841278							No	No	No
Not osteoarthritis	Not osteoarthritis	Woman	Obesity	None	75-79	Alone	5	Good	1	1	1	1	1	89	1							No	No	No
Not osteoarthritis	Not osteoarthritis	Man	Normal weight	None	50-54	Couple	5	Good	1	1	1	1	1	79	1							No	No	No
Not osteoarthritis	Not osteoarthritis	Man	Overweight	None	50-54	Couple	4	Good	1	1	1	1	1	80	1							No	No	No
Not osteoarthritis	Not osteoarthritis	Woman	Normal weight	three or more chronic conditions	55-59	Couple	1	Good	1	1	1	1	1	82	1							No	No	No
Not osteoarthritis	Not osteoarthritis	Man	Normal weight	three or more chronic conditions	55-59	Couple	1	Good	1	1	1	1	1	59	1							No	No	No
Not osteoarthritis	Not osteoarthritis	Woman	Overweight	Two chronic conditions	85 o mÃ¡s	Alone	4	Very good	2	1	1	2	1	100	0.838045							No	No	No
Not osteoarthritis	Not osteoarthritis	Man	Overweight	One chronic condition	70-74	Alone	5	Good	1	1	1	1	2	85	0.919261							No	No	No
Not osteoarthritis	Not osteoarthritis	Woman	Overweight	Two chronic conditions	55-59	Couple	3	Good	4	1	3	4	1	61	0.455834							No	No	No
Not osteoarthritis	Not osteoarthritis	Man	Obesity	Two chronic conditions	50-54	Alone	6	Good	1	1	1	1	1	80	1							No	No	No
Not osteoarthritis	Not osteoarthritis	Man	Overweight	three or more chronic conditions	70-74	Couple	5	Fair	1	1	1	2	1	83	0.922017							No	No	No
Not osteoarthritis	Not osteoarthritis	Woman	Overweight	three or more chronic conditions	85 o mÃ¡s	Alone	5	Fair	4	1	1	3	1	55	0.649115							No	No	No
Not osteoarthritis	Not osteoarthritis	Woman	Normal weight	One chronic condition	50-54	Alone	3	Good	1	1	1	1	1	100	1							No	No	No
Not osteoarthritis	Not osteoarthritis	Man	Overweight	Two chronic conditions	65-69	Alone	5	Good	1	1	1	1	1	89	1							No	No	No
Not osteoarthritis	Not osteoarthritis	Man	Obesity	None	50-54	Couple	5	Very good	1	1	1	1	1	100	1							No	No	No
Not osteoarthritis	Not osteoarthritis	Man	Obesity	One chronic condition	70-74	Couple	6	Good	1	1	1	1	1	80	1							No	No	No
Not osteoarthritis	Not osteoarthritis	Woman	Overweight	Two chronic conditions	85 o mÃ¡s	Alone	6	Good	4	4	5	3	4	51	0.06144							No	No	No
Not osteoarthritis	Not osteoarthritis	Woman	Obesity	None	50-54	Alone	6	Good	1	1	1	1	1	92	1							No	No	No
Not osteoarthritis	Not osteoarthritis	Man	Overweight	Two chronic conditions	65-69	Alone	5	Fair	1	1	1	1	1	80	1							No	No	No
Not osteoarthritis	Not osteoarthritis	Woman	Normal weight	None	55-59	Couple	5	Very good	1	1	1	1	1	100	1							No	No	No
Not osteoarthritis	Not osteoarthritis	Man	Overweight	One chronic condition	70-74	Couple	5	Good	1	1	1	1	1	90	1							No	No	No
Not osteoarthritis	Not osteoarthritis	Man	Normal weight	One chronic condition	60-64	Couple	3	Fair	1	1	1	1	1	82	1							No	No	No
Not osteoarthritis	Not osteoarthritis	Woman	Underweight	three or more chronic conditions	65-69	Couple	4	Fair	1	1	1	2	1	85	0.922017							No	No	No
Not osteoarthritis	Not osteoarthritis	Man	Obesity	three or more chronic conditions	50-54	Alone	5	Good	1	1	1	1	1	52	1							No	No	No
Not osteoarthritis	Not osteoarthritis	Woman	Overweight	Two chronic conditions	75-79	Couple	4	Good	1	1	1	1	1	99	1							No	No	No
Not osteoarthritis	Not osteoarthritis	Man	Obesity	One chronic condition	55-59	Couple	6	Very good	1	1	1	1	1	99	1							No	No	No
Not osteoarthritis	Not osteoarthritis	Man	Overweight	three or more chronic conditions	55-59	Couple	5	Fair	1	1	1	1	1	64	1							No	No	No
Not osteoarthritis	Not osteoarthritis	Man	Overweight	three or more chronic conditions	50-54	Couple	1	Good	1	1	1	1	1	85	1							No	No	No
Not osteoarthritis	Not osteoarthritis	Man	Overweight	Two chronic conditions	55-59	Couple	5	Good	1	1	1	1	1	71	1							No	No	No
Not osteoarthritis	Not osteoarthritis	Man	Obesity	three or more chronic conditions	50-54	Couple	6	Fair	2	1	1	2	1	70	0.838045							No	No	No
Not osteoarthritis	Not osteoarthritis	Man	Overweight	three or more chronic conditions	55-59	Couple	1	Good	1	1	1	1	1	75	1							No	No	No
Not osteoarthritis	Not osteoarthritis	Woman	Underweight	three or more chronic conditions	75-79	Couple	5	Good	1	1	1	2	2	79	0.841278							No	No	No
Not osteoarthritis	Not osteoarthritis	Man	Overweight	three or more chronic conditions	75-79	Couple	1	Good	1	1	1	1	1	76	1							No	No	No
Not osteoarthritis	Not osteoarthritis	Man	Obesity	three or more chronic conditions	70-74	Couple	3	Fair	1	1	1	1	1	81	1							No	No	No
Not osteoarthritis	Not osteoarthritis	Man	Obesity	One chronic condition	60-64	Couple	1	Good	1	1	1	1	1	75	1							No	No	No
Not osteoarthritis	Not osteoarthritis	Man	Overweight	One chronic condition	70-74	Couple	5	Good	1	1	1	1	1	95	1							No	No	No
Not osteoarthritis	Not osteoarthritis	Woman	Normal weight	One chronic condition	60-64	Alone	2	Good	1	1	1	1	2	94	0.919261							No	No	No
Not osteoarthritis	Not osteoarthritis	Woman	Normal weight	three or more chronic conditions	55-59	Alone	2	Good	1	1	1	2	1	91	0.922017							No	No	No
Not osteoarthritis	Not osteoarthritis	Man	Overweight	three or more chronic conditions	50-54	Couple	1	Good	1	1	1	1	1	94	1							No	No	No
Not osteoarthritis	Not osteoarthritis	Woman	Overweight	three or more chronic conditions	60-64	Alone	4	Fair	1	1	1	3	4	69	0.628382							No	No	No
Not osteoarthritis	Not osteoarthritis	Man	Overweight	One chronic condition	50-54	Couple	5	Good	1	1	1	1	1	92	1							No	No	No
Not osteoarthritis	Not osteoarthritis	Man	Obesity	three or more chronic conditions	50-54	Couple	3	Good	1	1	1	1	1	80	1							No	No	No
Not osteoarthritis	Not osteoarthritis	Woman	Normal weight	None	50-54	Couple	2	Good	1	1	1	1	1	80	1							No	No	No
Not osteoarthritis	Not osteoarthritis	Man	Overweight	three or more chronic conditions	50-54	Couple	5	Fair	3	1	1	3	1	44	0.7996							No	No	No
Not osteoarthritis	Not osteoarthritis	Woman	Underweight	three or more chronic conditions	75-79	Alone	3	Good	1	1	1	1	1	80	1							No	No	No
Not osteoarthritis	Not osteoarthritis	Man	Overweight	None	70-74	Alone	3	Good	1	1	1	1	1	90	1							No	No	No
Not osteoarthritis	Not osteoarthritis	Man	Normal weight	three or more chronic conditions	70-74	Couple	4	Poor	1	1	1	1	1	71	1							No	No	No
Not osteoarthritis	Not osteoarthritis	Man	Overweight	One chronic condition	60-64	Alone	6	Good	1	1	1	1	1	85	1							No	No	No
Not osteoarthritis	Not osteoarthritis	Man	Overweight	Two chronic conditions	80-84	Couple	3	Good	1	1	1	1	1	69	1							No	No	No
Not osteoarthritis	Not osteoarthritis	Woman	Underweight	One chronic condition	55-59	Alone	3	Good	1	1	1	1	1	70	1							No	No	No
Not osteoarthritis	Not osteoarthritis	Woman	Normal weight	Two chronic conditions	50-54	Couple	5	Good	1	1	1	1	1	91	1							No	No	No
Not osteoarthritis	Not osteoarthritis	Man	Obesity	None	55-59	Couple	3	Good	1	1	1	1	1	100	1							No	No	No
Not osteoarthritis	Not osteoarthritis	Man	Normal weight	three or more chronic conditions	55-59	Couple	4	Fair	1	1	1	1	1	75	1							No	No	No
Not osteoarthritis	Not osteoarthritis	Woman	Normal weight	Two chronic conditions	55-59	Alone	2	Poor	1	1	1	1	1	83	1							No	No	No
Not osteoarthritis	Not osteoarthritis	Man	Overweight	three or more chronic conditions	65-69	Alone	2	Fair	1	1	1	1	1	52	1							No	No	No
Not osteoarthritis	Not osteoarthritis	Woman	Normal weight	None	50-54	Couple	1	Good	1	1	1	1	1	100	1							No	No	No
Not osteoarthritis	Not osteoarthritis	Woman	Obesity	Two chronic conditions	65-69	Couple	5	Very good	1	1	1	1	1	88	1							No	No	No
Not osteoarthritis	Not osteoarthritis	Man	Overweight	three or more chronic conditions	60-64	Couple	1	Good	1	1	1	1	1	90	1							No	No	No
Not osteoarthritis	Not osteoarthritis	Woman	Underweight	three or more chronic conditions	50-54	Couple	1	Good	1	1	1	3	1	50	0.898851							No	No	No
Not osteoarthritis	Not osteoarthritis	Man	Overweight	None	55-59	Couple	2	Good	1	1	1	1	1	91	1							No	No	No
Not osteoarthritis	Not osteoarthritis	Woman	Overweight	three or more chronic conditions	50-54	Couple	3	Good	1	1	1	1	1	80	1							No	No	No
Not osteoarthritis	Not osteoarthritis	Man	Normal weight	One chronic condition	50-54	Alone		Fair	4	3	4	4	1	40	0.316327							No	No	No
Not osteoarthritis	Not osteoarthritis	Man	Overweight	three or more chronic conditions	75-79	Couple	5	Fair	1	1	1	1	1	70	1							No	No	No
Not osteoarthritis	Not osteoarthritis	Woman	Normal weight	three or more chronic conditions	65-69	Alone	1	Good	1	1	1	3	1	82	0.898851							No	No	No
Not osteoarthritis	Not osteoarthritis	Man	Underweight	None	60-64	Alone	4	Very good	1	1	1	1	1	75	1							No	No	No
Not osteoarthritis	Not osteoarthritis	Woman	Obesity	One chronic condition	50-54	Alone	6	Fair	1	1	1	2	1	54	0.922017							No	No	No
Not osteoarthritis	Not osteoarthritis	Man	Overweight	None	50-54	Couple	5	Good	1	1	1	1	1	97	1							No	No	No
Not osteoarthritis	Not osteoarthritis	Man	Obesity	Two chronic conditions	55-59	Couple	6	Good	3	1	1	1	1	53	0.90075							No	No	No
Not osteoarthritis	Not osteoarthritis	Woman	Obesity	three or more chronic conditions	80-84	Couple	5	Poor	5	5	5	3	2	21	0.131489							No	No	No
Not osteoarthritis	Not osteoarthritis	Woman	Obesity	three or more chronic conditions	60-64	Couple	6	Fair	1	1	1	2	2	69	0.841278							No	No	No
Not osteoarthritis	Not osteoarthritis	Woman	Obesity	None	50-54	Alone	3	Good	1	1	1	1	1	73	1							No	No	No
Not osteoarthritis	Not osteoarthritis	Woman	Overweight	three or more chronic conditions	60-64	Couple	6	Good	1	1	1	1	1	96	1							No	No	No
Not osteoarthritis	Not osteoarthritis	Woman	Obesity	three or more chronic conditions	85 o mÃ¡s	Alone	4	Good	2	1	1	1	2	83	0.835289							No	No	No
Not osteoarthritis	Not osteoarthritis	Man	Obesity	three or more chronic conditions	70-74	Couple	5	Good	1	1	1	1	1	78	1							No	No	No
Not osteoarthritis	Not osteoarthritis	Man	Normal weight	three or more chronic conditions	65-69	Alone	5	Good	2	1	1	1	1	82	0.916028							No	No	No
Not osteoarthritis	Not osteoarthritis	Man	Overweight	Two chronic conditions	50-54	Couple	5	Good	1	1	1	1	1	82	1							No	No	No
Not osteoarthritis	Not osteoarthritis	Woman	Overweight	three or more chronic conditions	55-59	Alone	5	Fair	1	1	1	2	2	51	0.841278							No	No	No
Not osteoarthritis	Not osteoarthritis	Woman	Normal weight	Two chronic conditions	50-54	Couple	3	Good	1	1	1	1	1	89	1							No	No	No
Not osteoarthritis	Not osteoarthritis	Man	Normal weight	Two chronic conditions	65-69	Couple	3	Fair	3	1	1	1	1	52	0.90075							No	No	No
Not osteoarthritis	Not osteoarthritis	Man	Obesity	three or more chronic conditions	50-54	Alone	5	Poor	3	3	3	4	3	4	0.425494							No	No	No
Not osteoarthritis	Not osteoarthritis	Woman	Obesity	three or more chronic conditions	75-79	Alone	6	Good	1	1	1	1	1	99	1							No	No	No
Not osteoarthritis	Not osteoarthritis	Woman	Normal weight	None	65-69	Couple	4	Very good	1	1	1	1	1	60	1							No	No	No
Not osteoarthritis	Not osteoarthritis	Woman	Obesity	three or more chronic conditions	65-69	Alone	3	Fair	1	1	1	3	2	53	0.818112							No	No	No
Not osteoarthritis	Not osteoarthritis	Man	Overweight	three or more chronic conditions	50-54	Alone	3	Very good	1	1	1	1	2	55	0.919261							No	No	No
Not osteoarthritis	Not osteoarthritis	Woman	Overweight	three or more chronic conditions	50-54	Couple	6	Fair	1	1	1	2	1	56	0.922017							No	No	No
Not osteoarthritis	Not osteoarthritis	Woman	Obesity	Two chronic conditions	50-54	Couple	5	Good	1	1	1	3	1	74	0.898851							No	No	No
Not osteoarthritis	Not osteoarthritis	Man	Obesity	three or more chronic conditions	55-59	Couple	2	Good	1	1	1	1	1	74	1							No	No	No
Not osteoarthritis	Not osteoarthritis	Man	Overweight	Two chronic conditions	50-54	Couple	5	Good	1	1	1	1	1	94	1							No	No	No
Not osteoarthritis	Not osteoarthritis	Man	Overweight	One chronic condition	60-64	Alone	6	Very good	1	1	1	1	1	99	1							No	No	No
Not osteoarthritis	Not osteoarthritis	Woman	Normal weight	three or more chronic conditions	55-59	Alone	6	Fair	1	1	1	1	3	31	0.872467							No	No	No
Not osteoarthritis	Not osteoarthritis	Man	Overweight	three or more chronic conditions	75-79	Couple	3	Poor	2	1	1	1	3	60	0.788495							No	No	No
Not osteoarthritis	Not osteoarthritis	Woman	Overweight	three or more chronic conditions	75-79	Alone		Fair	3	1	2	3	2	52	0.674816							No	No	No
Not osteoarthritis	Not osteoarthritis	Woman	Obesity	three or more chronic conditions	60-64	Couple	6	Poor	1	1	1	4	3	3	0.626969							No	No	No
Not osteoarthritis	Not osteoarthritis	Woman	Obesity	Two chronic conditions	55-59	Couple	3	Good	1	1	1	1	1	93	1							No	No	No
Not osteoarthritis	Not osteoarthritis	Man	Normal weight	None	50-54	Couple	5	Good	1	1	1	1	1	91	1							No	No	No
Not osteoarthritis	Not osteoarthritis	Woman	Obesity	three or more chronic conditions	55-59	Couple		Good	1	1	1	2	1	68	0.922017							No	No	No
Not osteoarthritis	Not osteoarthritis	Woman	Overweight	three or more chronic conditions	50-54	Couple	3	Poor	1	1	1	3	1	52	0.898851							No	No	No
Not osteoarthritis	Not osteoarthritis	Man	Overweight	Two chronic conditions	80-84	Couple	6	Good	1	1	1	1	1	93	1							No	No	No
Not osteoarthritis	Not osteoarthritis	Man	Overweight	None	50-54	Couple	3	Very good	1	1	1	1	1	100	1							No	No	No
Not osteoarthritis	Not osteoarthritis	Woman	Overweight	three or more chronic conditions	65-69	Alone	5	Fair	1	1	1	1	1	61	1							No	No	No
Not osteoarthritis	Not osteoarthritis	Woman	Obesity	three or more chronic conditions	50-54	Couple	5	Fair	1	1	1	3	1	41	0.898851							No	No	No
Not osteoarthritis	Not osteoarthritis	Woman	Overweight	three or more chronic conditions	65-69	Alone	2	Poor	1	1	1	2	1	51	0.922017							No	No	No
Not osteoarthritis	Not osteoarthritis	Man	Obesity	three or more chronic conditions	80-84	Alone	5	Fair	2	1	2	2	1	50	0.794001							No	No	No
Not osteoarthritis	Not osteoarthritis	Man	Obesity	One chronic condition	65-69	Alone	5	Fair	1	1	1	1	1	76	1							No	No	No
Not osteoarthritis	Not osteoarthritis	Woman	Normal weight	three or more chronic conditions	65-69	Alone	3	Fair	1	1	1	1	2	50	0.919261							No	No	No
Not osteoarthritis	Not osteoarthritis	Woman	Overweight	One chronic condition	60-64	Couple	5	Very good	1	1	1	1	1	90	1							No	No	No
Not osteoarthritis	Not osteoarthritis	Woman	Normal weight	None	50-54	Couple	6	Good	1	1	1	1	1	74	1							No	No	No
Not osteoarthritis	Not osteoarthritis	Man	Obesity	One chronic condition	50-54	Alone	6	Good	1	1	1	1	1	81	1							No	No	No
Not osteoarthritis	Not osteoarthritis	Man	Normal weight	None	65-69	Couple	6	Good	1	1	1	1	1	91	1							No	No	No
Not osteoarthritis	Not osteoarthritis	Man	Overweight	three or more chronic conditions	65-69	Alone	5	Good	1	1	1	1	1	100	1							No	No	No
Not osteoarthritis	Not osteoarthritis	Man	Obesity	Two chronic conditions	55-59	Couple	3	Good	1	1	1	1	1	61	1							No	No	No
Not osteoarthritis	Not osteoarthritis	Man	Overweight	three or more chronic conditions	65-69	Couple	5	Fair	3	1	2	3	1	31	0.755556							No	No	No
Not osteoarthritis	Not osteoarthritis	Man	Overweight	three or more chronic conditions	55-59	Couple	3	Good	1	1	1	1	2	80	0.919261							No	No	No
Not osteoarthritis	Not osteoarthritis	Woman	Obesity	three or more chronic conditions	50-54	Couple	6	Good	1	1	1	1	1	51	1							No	No	No
Not osteoarthritis	Not osteoarthritis	Woman	Obesity	three or more chronic conditions	75-79	Alone	5	Good	1	1	1	1	1	80	1							No	No	No
Not osteoarthritis	Not osteoarthritis	Woman	Obesity	three or more chronic conditions	50-54	Alone	3	Good	1	1	1	1	4	75	0.729531							No	No	No
Not osteoarthritis	Not osteoarthritis	Woman	Obesity	Two chronic conditions	50-54	Couple	5	Very good	1	1	1	1	1	90	1							No	No	No
Not osteoarthritis	Not osteoarthritis	Man	Obesity	three or more chronic conditions	65-69	Couple	3	Poor	2	2	3	4	1	35	0.571575							No	No	No
Not osteoarthritis	Not osteoarthritis	Man	Obesity	three or more chronic conditions	55-59	Couple	4	Very good	2	1	1	1	1	79	0.916028							No	No	No
Not osteoarthritis	Not osteoarthritis	Woman	Overweight	Two chronic conditions	55-59	Couple	3	Fair	1	1	1	2	1	68	0.922017							No	No	No
Not osteoarthritis	Not osteoarthritis	Woman	Normal weight	Two chronic conditions	55-59	Couple	2	Good	1	1	1	1	1	79	1							No	No	No
Not osteoarthritis	Not osteoarthritis	Man	Obesity	three or more chronic conditions	80-84	Couple	1	Good	1	1	1	1	1	80	1							No	No	No
Not osteoarthritis	Not osteoarthritis	Woman	Normal weight	three or more chronic conditions	85 o mÃ¡s	Alone	5	Poor	5	5	5	3	4	34	-0.05824							No	No	No
Not osteoarthritis	Not osteoarthritis	Man	Obesity	One chronic condition	60-64	Couple		Fair	1	1	1	1	1	79	1							No	No	No
Not osteoarthritis	Not osteoarthritis	Woman	Normal weight	three or more chronic conditions	80-84	Alone	5	Fair	1	1	1	2	1	70	0.922017							No	No	No
Not osteoarthritis	Not osteoarthritis	Woman	Normal weight	One chronic condition	50-54	Couple	5	Very good	1	1	1	1	1	88	1							No	No	No
Not osteoarthritis	Not osteoarthritis	Woman	Normal weight	One chronic condition	55-59	Alone	1	Good	1	1	1	1	1	89	1							No	No	No
Not osteoarthritis	Not osteoarthritis	Man	Obesity	None	60-64	Couple	3	Good	1	1	1	1	1	81	1							No	No	No
Not osteoarthritis	Not osteoarthritis	Man	Overweight	three or more chronic conditions	55-59	Alone	5	Fair	1	1	1	2	2	90	0.841278							No	No	No
Not osteoarthritis	Not osteoarthritis	Man	Overweight	three or more chronic conditions	60-64	Alone	5	Good	1	1	1	1	1	79	1							No	No	No
Not osteoarthritis	Not osteoarthritis	Woman	Overweight	One chronic condition	60-64	Couple	4	Good	1	1	1	1	2	79	0.919261							No	No	No
Not osteoarthritis	Not osteoarthritis	Man	Normal weight	None	50-54	Couple	5	Good	1	1	1	1	1	72	1							No	No	No
Not osteoarthritis	Not osteoarthritis	Man	Obesity	Two chronic conditions	70-74	Couple	5	Good	1	1	1	1	1	63	1							No	No	No
Not osteoarthritis	Not osteoarthritis	Man	Obesity	three or more chronic conditions	70-74	Alone	2	Fair	1	1	1	2	1	60	0.922017							No	No	No
Not osteoarthritis	Not osteoarthritis	Woman	Overweight	three or more chronic conditions	75-79	Alone	2	Fair	1	1	1	1	1	70	1							No	No	No
Not osteoarthritis	Not osteoarthritis	Man	Obesity	three or more chronic conditions	65-69	Alone	3	Good	1	1	1	1	1	51	1							No	No	No
Not osteoarthritis	Not osteoarthritis	Woman	Obesity	Two chronic conditions	55-59	Alone	6	Good	1	1	1	1	1	60	1							No	No	No
Not osteoarthritis	Not osteoarthritis	Woman	Normal weight	One chronic condition	50-54	Couple	3	Good	1	1	1	1	1	74	1							No	No	No
Not osteoarthritis	Not osteoarthritis	Man	Obesity	Two chronic conditions	50-54	Couple	4	Good	1	1	1	1	1	81	1							No	No	No
Not osteoarthritis	Not osteoarthritis	Man	Normal weight	One chronic condition	50-54	Couple	5	Poor	4	2	3	2	1	48	0.573325							No	No	No
Not osteoarthritis	Not osteoarthritis	Woman	Normal weight	None	55-59	Couple	2	Good	1	1	1	1	1	80	1							No	No	No
Not osteoarthritis	Not osteoarthritis	Woman	Obesity	Two chronic conditions	80-84	Alone	1	Good	1	2	1	1	1	79	0.949976							No	No	No
Not osteoarthritis	Not osteoarthritis	Woman	Obesity	three or more chronic conditions	65-69	Alone	6	Good	1	1	1	2	1	80	0.922017							No	No	No
Not osteoarthritis	Not osteoarthritis	Woman	Normal weight	None	55-59	Couple	4	Very good	1	1	1	1	1	81	1							No	No	No
Not osteoarthritis	Not osteoarthritis	Woman	Normal weight	three or more chronic conditions	80-84	Alone	1	Good	2	1	1	2	2	65	0.757306							No	No	No
Not osteoarthritis	Not osteoarthritis	Woman	Normal weight	Two chronic conditions	55-59	Alone	6	Fair	2	1	1	1	1	71	0.916028							No	No	No
Not osteoarthritis	Not osteoarthritis	Man	Obesity	three or more chronic conditions	70-74	Couple		Fair	1	1	1	2	1	60	0.922017							No	No	No
Not osteoarthritis	Not osteoarthritis	Woman	Obesity	One chronic condition	85 o mÃ¡s	Alone	5	Good	2	1	1	1	1	71	0.916028							No	No	No
Not osteoarthritis	Not osteoarthritis	Man	Overweight	three or more chronic conditions	60-64	Couple	1	Good	1	1	1	1	1	71	1							No	No	No
Not osteoarthritis	Not osteoarthritis	Woman	Obesity	three or more chronic conditions	65-69	Alone	3	Fair	1	1	1	1	1	76	1							No	No	No
Not osteoarthritis	Not osteoarthritis	Man	Obesity	Two chronic conditions	80-84	Couple	5	Fair	1	1	1	1	1	85	1							No	No	No
Not osteoarthritis	Not osteoarthritis	Woman	Normal weight	Two chronic conditions	60-64	Alone	3	Very good	1	1	1	1	1	90	1							No	No	No
Not osteoarthritis	Not osteoarthritis	Man	Overweight	three or more chronic conditions	70-74	Couple	5	Good	1	1	1	1	1	90	1							No	No	No
Not osteoarthritis	Not osteoarthritis	Man	Overweight	One chronic condition	50-54	Couple	1	Good	1	1	1	1	1	84	1							No	No	No
Not osteoarthritis	Not osteoarthritis	Man	Overweight	three or more chronic conditions	55-59	Alone	1	Fair	1	1	1	1	1	59	1							No	No	No
Not osteoarthritis	Not osteoarthritis	Woman	Overweight	three or more chronic conditions	60-64	Alone	3	Good	1	1	1	1	1	81	1							No	No	No
Not osteoarthritis	Not osteoarthritis	Woman	Normal weight	None	60-64	Alone	1	Very good	1	1	1	1	1	100	1							No	No	No
Not osteoarthritis	Not osteoarthritis	Man	Overweight	three or more chronic conditions	80-84	Couple	1	Very good	1	1	1	1	1	95	1							No	No	No
Not osteoarthritis	Not osteoarthritis	Man	Normal weight	three or more chronic conditions	50-54	Alone	3	Good	1	1	1	2	1	63	0.922017							No	No	No
Not osteoarthritis	Not osteoarthritis	Woman	Underweight	three or more chronic conditions	55-59	Couple	5	Very poor	4	3	3	2	1	50	0.570056							No	No	No
Not osteoarthritis	Not osteoarthritis	Man	Obesity	One chronic condition	50-54	Couple	4	Fair	5	5	5	4	2	60	-0.012859							No	No	No
Not osteoarthritis	Not osteoarthritis	Man	Overweight	three or more chronic conditions	55-59	Couple	6	Fair	1	1	1	1	1	76	1							No	No	No
Not osteoarthritis	Not osteoarthritis	Man	Overweight	None	55-59	Alone	5	Good	1	1	1	1	1	91	1							No	No	No
Not osteoarthritis	Not osteoarthritis	Man	Overweight	None	65-69	Couple	5	Good	1	1	1	1	1	86	1							No	No	No
Not osteoarthritis	Not osteoarthritis	Woman	Normal weight	Two chronic conditions	55-59	Couple	4	Fair	1	1	1	3	1	71	0.898851							No	No	No
Not osteoarthritis	Not osteoarthritis	Man	Obesity	One chronic condition	65-69	Alone	3	Fair	1	1	1	2	1	63	0.922017							No	No	No
Not osteoarthritis	Not osteoarthritis	Woman	Normal weight	three or more chronic conditions	70-74	Alone	6	Good	2	1	1	2	1	65	0.838045							No	No	No
Not osteoarthritis	Not osteoarthritis	Man	Overweight	One chronic condition	60-64	Alone	5	Good	1	1	1	1	1	80	1							No	No	No
Not osteoarthritis	Not osteoarthritis	Man	Overweight	None	70-74	Couple	4	Good	1	1	1	1	1	50	1							No	No	No
Not osteoarthritis	Not osteoarthritis	Man	Overweight	three or more chronic conditions	50-54	Couple	4	Good	2	1	1	1	1	80	0.916028							No	No	No
Not osteoarthritis	Not osteoarthritis	Man	Normal weight	One chronic condition	55-59	Couple	5	Good	1	1	1	1	1	91	1							No	No	No
Not osteoarthritis	Not osteoarthritis	Man	Overweight	three or more chronic conditions	60-64	Couple	6	Poor	1	1	1	2	3	51	0.794484							No	No	No
Not osteoarthritis	Not osteoarthritis	Man	Overweight	three or more chronic conditions	75-79	Alone	5	Fair	2	3	3	2	1	57	0.73582							No	No	No
Not osteoarthritis	Not osteoarthritis	Man	Obesity	three or more chronic conditions	60-64	Couple	4	Fair	2	1	1	1	1	81	0.916028							No	No	No
Not osteoarthritis	Not osteoarthritis	Man	Overweight	None	50-54	Couple	3	Very good	1	1	1	1	1	80	1							No	No	No
Not osteoarthritis	Not osteoarthritis	Woman	Overweight	None	65-69	Couple	3	Very good	1	1	1	1	1	74	1							No	No	No
Not osteoarthritis	Not osteoarthritis	Man	Obesity	None	55-59	Alone	2	Good	1	1	1	1	1	40	1							No	No	No
Not osteoarthritis	Not osteoarthritis	Man	Obesity	three or more chronic conditions	85 o mÃ¡s	Alone	6	Fair	4	2	3	4	1	39	0.405811							No	No	No
Not osteoarthritis	Not osteoarthritis	Woman	Overweight	three or more chronic conditions	60-64	Couple	5	Good	1	1	1	2	1	74	0.922017							No	No	No
Not osteoarthritis	Not osteoarthritis	Man	Overweight	Two chronic conditions	70-74	Couple	5	Good	1	1	1	4	1	80	0.754503							No	No	No
Not osteoarthritis	Not osteoarthritis	Woman	Overweight	None	50-54	Couple	5	Good	1	1	1	1	1	60	1							No	No	No
Not osteoarthritis	Not osteoarthritis	Man	Overweight	three or more chronic conditions	75-79	Couple	3	Poor	4	3	3	3	4	25	0.276421							No	No	No
Not osteoarthritis	Not osteoarthritis	Woman	Obesity	three or more chronic conditions	50-54	Couple	3	Good	1	1	1	2	1	80	0.922017							No	No	No
Not osteoarthritis	Not osteoarthritis	Man	Normal weight	Two chronic conditions	55-59	Alone	5	Good	1	1	1	1	1	11	1							No	No	No
Not osteoarthritis	Not osteoarthritis	Man	Obesity	Two chronic conditions	70-74	Couple	4	Fair	2	1	1	1	1	76	0.916028							No	No	No
Not osteoarthritis	Not osteoarthritis	Man	Overweight	three or more chronic conditions	65-69	Couple	5	Fair	1	1	1	1	1	71	1							No	No	No
Not osteoarthritis	Not osteoarthritis	Man	Overweight	three or more chronic conditions	65-69	Couple		Very good	1	1	1	1	1	90	1							No	No	No
Not osteoarthritis	Not osteoarthritis	Man	Obesity	three or more chronic conditions	50-54	Alone	6	Good	1	1	1	2	1	60	0.922017							No	No	No
Not osteoarthritis	Not osteoarthritis	Man	Overweight	Two chronic conditions	70-74	Couple	1	Good	1	1	1	1	1	76	1							No	No	No
Not osteoarthritis	Not osteoarthritis	Man	Overweight	three or more chronic conditions	60-64	Couple	1	Good	1	1	1	1	1	70	1							No	No	No
Not osteoarthritis	Not osteoarthritis	Woman	Normal weight	three or more chronic conditions	65-69	Couple	1	Poor	1	1	1	1	2	61	0.919261							No	No	No
Not osteoarthritis	Not osteoarthritis	Woman	Normal weight	three or more chronic conditions	65-69	Alone	3	Very good	1	1	1	1	1	85	1							No	No	No
Not osteoarthritis	Not osteoarthritis	Man	Normal weight	three or more chronic conditions	50-54	Alone	2	Good	1	1	1	1	1	85	1							No	No	No
Not osteoarthritis	Not osteoarthritis	Woman	Overweight	three or more chronic conditions	65-69	Couple	3	Poor	3	1	3	4	1	61	0.60632							No	No	No
Not osteoarthritis	Not osteoarthritis	Woman	Overweight	three or more chronic conditions	55-59	Couple	4	Good	1	1	1	1	1	66	1							No	No	No
Not osteoarthritis	Not osteoarthritis	Woman	Overweight	three or more chronic conditions	75-79	Alone	1	Fair	2	1	2	2	1	48	0.794001							No	No	No
Not osteoarthritis	Not osteoarthritis	Woman	Normal weight	None	75-79	Alone	1	Very good	1	1	1	1	1	98	1							No	No	No
Not osteoarthritis	Not osteoarthritis	Woman	Obesity	Two chronic conditions	50-54	Couple	4	Good	1	1	1	1	1	96	1							No	No	No
Not osteoarthritis	Not osteoarthritis	Man	Overweight	Two chronic conditions	80-84	Alone	5	Good	1	1	1	1	1	79	1							No	No	No
Not osteoarthritis	Not osteoarthritis	Man	Overweight	three or more chronic conditions	50-54	Alone	6	Good	1	1	1	2	2	84	0.841278							No	No	No
Not osteoarthritis	Not osteoarthritis	Woman	Obesity	three or more chronic conditions	80-84	Alone	6	Good	3	1	1	1	1	89	0.90075							No	No	No
Not osteoarthritis	Not osteoarthritis	Woman	Normal weight	three or more chronic conditions	50-54	Couple	5	Fair	1	1	1	2	1	51	0.922017							No	No	No
Not osteoarthritis	Not osteoarthritis	Man	Normal weight	Two chronic conditions	50-54	Couple	1	Fair	1	1	1	1	1	65	1							No	No	No
Not osteoarthritis	Not osteoarthritis	Man	Obesity	three or more chronic conditions	75-79	Couple	5	Fair	1	1	2	1	2	60	0.875216							No	No	No
Not osteoarthritis	Not osteoarthritis	Woman	Obesity	None	80-84	Couple	5	Good	1	1	1	2	1	65	0.922017							No	No	No
Not osteoarthritis	Not osteoarthritis	Man	Overweight	three or more chronic conditions	55-59	Couple	5	Good	1	1	1	1	1	61	1							No	No	No
Not osteoarthritis	Not osteoarthritis	Man	Obesity	three or more chronic conditions	75-79	Couple	5	Fair	1	1	1	2	3	50	0.794484							No	No	No
Not osteoarthritis	Not osteoarthritis	Woman	Normal weight	Two chronic conditions	50-54	Couple	5	Good	1	1	1	1	1	81	1							No	No	No
Not osteoarthritis	Not osteoarthritis	Woman	Obesity	three or more chronic conditions	75-79	Alone	6	Fair	1	1	1	2	1	60	0.922017							No	No	No
Not osteoarthritis	Not osteoarthritis	Woman	Obesity	three or more chronic conditions	70-74	Couple	4	Fair	3	2	2	3	1	51	0.705532							No	No	No
Not osteoarthritis	Not osteoarthritis	Man	Obesity	three or more chronic conditions	50-54	Couple	3	Fair	1	1	2	2	1	51	0.877972							No	No	No
Not osteoarthritis	Not osteoarthritis	Woman	Obesity	three or more chronic conditions	60-64	Alone	3	Fair	1	1	1	1	1	79	1							No	No	No
Not osteoarthritis	Not osteoarthritis	Man	Normal weight	One chronic condition	55-59	Couple	6	Good	1	1	1	1	1	74	1							No	No	No
Not osteoarthritis	Not osteoarthritis	Woman	Overweight	None	50-54	Couple	4	Good	1	1	1	1	1	79	1							No	No	No
Not osteoarthritis	Not osteoarthritis	Woman	Obesity	three or more chronic conditions	60-64	Couple	5	Poor	4	4	4	4	4	25	-0.0649							No	No	No
Not osteoarthritis	Not osteoarthritis	Man	Overweight	One chronic condition	50-54	Couple	5	Good	1	1	1	1	1	88	1							No	No	No
Not osteoarthritis	Not osteoarthritis	Woman	Overweight	Two chronic conditions	50-54	Couple	5	Good	1	1	1	1	1	71	1							No	No	No
Not osteoarthritis	Not osteoarthritis	Woman	Obesity	One chronic condition	85 o mÃ¡s	Alone	6	Very poor	4	1	3	2	1	29	0.623349							No	No	No
Not osteoarthritis	Not osteoarthritis	Woman	Normal weight	One chronic condition	70-74	Couple	5	Very good	1	1	1	1	1	100	1							No	No	No
Not osteoarthritis	Not osteoarthritis	Man	Normal weight	Two chronic conditions	55-59	Alone	5	Good	1	1	1	1	1	74	1							No	No	No
Not osteoarthritis	Not osteoarthritis	Man	Obesity	Two chronic conditions	50-54	Couple	4	Fair	2	1	1	3	1	50	0.814879							No	No	No
Not osteoarthritis	Not osteoarthritis	Man	Overweight	None	50-54	Alone	6	Good	1	1	1	1	1	91	1							No	No	No
Not osteoarthritis	Not osteoarthritis	Man	Normal weight	None	60-64	Couple	1	Very good	1	1	1	1	1	93	1							No	No	No
Not osteoarthritis	Not osteoarthritis	Woman	Obesity	three or more chronic conditions	65-69	Couple	4	Fair	1	1	1	2	2	71	0.841278							No	No	No
Not osteoarthritis	Not osteoarthritis	Woman	Obesity	three or more chronic conditions	70-74	Alone	3	Fair	1	1	1	1	1	86	1							No	No	No
Not osteoarthritis	Not osteoarthritis	Man	Overweight	One chronic condition	50-54	Couple	4	Good	1	1	1	1	1	81	1							No	No	No
Not osteoarthritis	Not osteoarthritis	Man	Obesity	three or more chronic conditions	70-74	Couple	4	Fair	2	1	1	2	1	76	0.838045							No	No	No
Not osteoarthritis	Not osteoarthritis	Woman	Obesity	three or more chronic conditions	70-74	Couple		Very poor	5	5	5	3	1	25	0.212229							No	No	No
Not osteoarthritis	Not osteoarthritis	Man	Overweight	three or more chronic conditions	65-69	Alone	3	Good	1	1	1	1	1	89	1							No	No	No
Not osteoarthritis	Not osteoarthritis	Woman	Overweight	Two chronic conditions	65-69	Couple	6	Very good	2	1	1	1	2	61	0.835289							No	No	No
Not osteoarthritis	Not osteoarthritis	Woman	Normal weight	None	60-64	Couple	1	Very good	1	1	1	1	1	100	1							No	No	No
Not osteoarthritis	Not osteoarthritis	Woman	Overweight	three or more chronic conditions	65-69	Couple	6	Poor	1	1	1	3	1	67	0.898851							No	No	No
Not osteoarthritis	Not osteoarthritis	Woman	Overweight	Two chronic conditions	65-69	Couple	5	Good	1	1	1	1	1	91	1							No	No	No
Not osteoarthritis	Not osteoarthritis	Man	Obesity	three or more chronic conditions	50-54	Couple	5	Very poor	4	3	4	4	2	61	0.235588							No	No	No
Not osteoarthritis	Not osteoarthritis	Woman	Overweight	None	60-64	Alone		Good	1	1	1	1	1	91	1							No	No	No
Not osteoarthritis	Not osteoarthritis	Woman	Normal weight	three or more chronic conditions	75-79	Alone	5	Good	1	1	1	1	2	51	0.919261							No	No	No
Not osteoarthritis	Not osteoarthritis	Man	Obesity	three or more chronic conditions	50-54	Couple	6	Good	1	1	1	1	1	76	1							No	No	No
Not osteoarthritis	Not osteoarthritis	Man	Overweight	three or more chronic conditions	55-59	Alone	4	Poor	1	1	2	3	4	11	0.584337							No	No	No
Not osteoarthritis	Not osteoarthritis	Woman	Normal weight	Two chronic conditions	85 o mÃ¡s	Alone	3	Very poor	5	5	5	3	1	4	0.212229							No	No	No
Not osteoarthritis	Not osteoarthritis	Man	Normal weight	three or more chronic conditions	80-84	Alone	6	Fair	2	1	1	2	2	70	0.757306							No	No	No
Not osteoarthritis	Not osteoarthritis	Man	Overweight	Two chronic conditions	55-59	Couple	4	Good	1	1	1	1	1	91	1							No	No	No
Not osteoarthritis	Not osteoarthritis	Woman	Normal weight	None	50-54	Couple	5	Good	1	1	1	1	2	79	0.919261							No	No	No
Not osteoarthritis	Not osteoarthritis	Man	Overweight	three or more chronic conditions	65-69	Couple	1	Good	1	1	1	2	1	81	0.922017							No	No	No
Not osteoarthritis	Not osteoarthritis	Woman	Normal weight	Two chronic conditions	65-69	Couple	4	Good	1	1	1	1	1	90	1							No	No	No
Not osteoarthritis	Not osteoarthritis	Woman	Overweight	three or more chronic conditions	85 o mÃ¡s	Alone	3	Fair	1	1	1	1	1	85	1							No	No	No
Not osteoarthritis	Not osteoarthritis	Man	Overweight	None	65-69	Couple	2	Good	1	1	1	1	1	91	1							No	No	No
Not osteoarthritis	Not osteoarthritis	Man	Overweight	Two chronic conditions	65-69	Couple	4	Good	1	1	1	1	1	71	1							No	No	No
Not osteoarthritis	Not osteoarthritis	Woman	Normal weight	three or more chronic conditions	75-79	Alone	5	Fair	2	2	2	2	1	50	0.743977							No	No	No
Not osteoarthritis	Not osteoarthritis	Man	Obesity	None	65-69	Alone	6	Good	2	1	1	1	1	89	0.916028							No	No	No
Not osteoarthritis	Not osteoarthritis	Man	Overweight	three or more chronic conditions	70-74	Couple	6	Good	1	1	1	2	1	100	0.922017							No	No	No
Not osteoarthritis	Not osteoarthritis	Woman	Overweight	None	60-64	Alone	3	Good	1	1	1	1	1	91	1							No	No	No
Not osteoarthritis	Not osteoarthritis	Man	Overweight	Two chronic conditions	80-84	Couple	5	Good	1	1	1	1	1	80	1							No	No	No
Not osteoarthritis	Not osteoarthritis	Woman	Overweight	three or more chronic conditions	60-64	Alone	3	Fair	1	1	1	2	2	79	0.841278							No	No	No
Not osteoarthritis	Not osteoarthritis	Woman	Normal weight	One chronic condition	55-59	Couple	5	Good	1	1	1	1	1	80	1							No	No	No
Not osteoarthritis	Not osteoarthritis	Woman	Normal weight	None	50-54	Alone	3	Very good	1	1	1	1	1	91	1							No	No	No
Not osteoarthritis	Not osteoarthritis	Man	Normal weight	three or more chronic conditions	50-54	Alone	5	Good	1	1	1	1	2	71	0.919261							No	No	No
Not osteoarthritis	Not osteoarthritis	Man	Overweight	three or more chronic conditions	65-69	Couple	5	Fair	1	1	1	2	1	51	0.922017							No	No	No
Not osteoarthritis	Not osteoarthritis	Man	Obesity	three or more chronic conditions	60-64	Couple	5	Good	1	1	1	2	1	79	0.922017							No	No	No
Not osteoarthritis	Not osteoarthritis	Woman	Overweight	three or more chronic conditions	60-64	Alone	5	Good	1	1	1	1	2	70	0.919261							No	No	No
Not osteoarthritis	Not osteoarthritis	Man	Normal weight	None	55-59	Couple	4	Good	1	1	1	1	1	95	1							No	No	No
Not osteoarthritis	Not osteoarthritis	Man	Overweight	three or more chronic conditions	75-79	Couple	5	Good	1	1	1	2	1	80	0.922017							No	No	No
Not osteoarthritis	Not osteoarthritis	Woman	Obesity	three or more chronic conditions	55-59	Couple	3	Poor	4	5	5	3	1	39	0.29981							No	No	No
Not osteoarthritis	Not osteoarthritis	Woman	Normal weight	One chronic condition	85 o mÃ¡s	Alone	4	Fair	2	2	2	2	1	49	0.743977							No	No	No
Not osteoarthritis	Not osteoarthritis	Man	Normal weight	None	65-69	Couple	3	Good	1	1	1	1	1	89	1							No	No	No
Not osteoarthritis	Not osteoarthritis	Man	Obesity	three or more chronic conditions	50-54	Couple	3	Good	1	1	1	1	1	80	1							No	No	No
Not osteoarthritis	Not osteoarthritis	Woman	Normal weight	three or more chronic conditions	55-59	Couple	5	Good	1	1	1	1	4	51	0.729531							No	No	No
Not osteoarthritis	Not osteoarthritis	Man	Obesity	three or more chronic conditions	60-64	Couple	3	Good	1	1	1	1	1	76	1							No	No	No
Not osteoarthritis	Not osteoarthritis	Man	Overweight	Two chronic conditions	60-64	Couple	5	Good	1	1	1	1	1	89	1							No	No	No
Not osteoarthritis	Not osteoarthritis	Woman	Obesity	three or more chronic conditions	70-74	Alone	5	Fair	2	1	1	3	3	95	0.687346							No	No	No
Not osteoarthritis	Not osteoarthritis	Woman	Overweight	One chronic condition	50-54	Couple	3	Good	1	1	1	1	1	83	1							No	No	No
Not osteoarthritis	Not osteoarthritis	Man	Overweight	three or more chronic conditions	75-79	Couple	5	Fair	1	1	1	1	1	69	1							No	No	No
Not osteoarthritis	Not osteoarthritis	Woman	Overweight	Two chronic conditions	70-74	Couple	6	Good	2	1	2	2	1	77	0.794001							No	No	No
Not osteoarthritis	Not osteoarthritis	Woman	Obesity	None	75-79	Alone	6	Good	1	1	1	1	1	90	1							No	No	No
Not osteoarthritis	Not osteoarthritis	Man	Overweight	Two chronic conditions	70-74	Couple	5	Fair	2	1	2	1	1	59	0.871984							No	No	No
Not osteoarthritis	Not osteoarthritis	Woman	Obesity	None	50-54	Couple	6	Good	1	1	1	1	1	80	1							No	No	No
Not osteoarthritis	Not osteoarthritis	Woman	Overweight	Two chronic conditions	50-54	Couple	6	Fair	1	1	2	1	1	63	0.955955							No	No	No
Not osteoarthritis	Not osteoarthritis	Man	Overweight	three or more chronic conditions	70-74	Couple	5	Good	1	1	1	3	1	77	0.898851							No	No	No
Not osteoarthritis	Not osteoarthritis	Woman	Obesity	three or more chronic conditions	75-79	Alone	3	Very poor	5	5	5	4	3	28	-0.059653							No	No	No
Not osteoarthritis	Not osteoarthritis	Man	Obesity	three or more chronic conditions	55-59	Couple	4	Fair	1	1	1	1	1	71	1							No	No	No
Not osteoarthritis	Not osteoarthritis	Man	Obesity	None	70-74	Couple	5	Very good	1	1	1	1	1	90	1							No	No	No
Not osteoarthritis	Not osteoarthritis	Woman	Normal weight	None	50-54	Couple	5	Very good	1	1	1	1	1	93	1							No	No	No
Not osteoarthritis	Not osteoarthritis	Woman	Obesity	Two chronic conditions	60-64	Couple	4	Good	1	1	1	1	1	84	1							No	No	No
Not osteoarthritis	Not osteoarthritis	Man	Normal weight	None	50-54	Couple	3	Very good	1	1	1	1	1	98	1							No	No	No
Not osteoarthritis	Not osteoarthritis	Man	Obesity	One chronic condition	65-69	Alone	4	Good	1	1	1	2	1	65	0.922017							No	No	No
Not osteoarthritis	Not osteoarthritis	Woman	Obesity	One chronic condition	70-74	Alone		Good	1	1	1	1	1	75	1							No	No	No
Not osteoarthritis	Not osteoarthritis	Woman	Overweight	three or more chronic conditions	65-69	Couple	3	Fair	1	1	1	3	1	39	0.898851							No	No	No
Not osteoarthritis	Not osteoarthritis	Woman	Obesity	One chronic condition	75-79	Couple	4	Fair	2	1	2	2	1	45	0.794001							No	No	No
Not osteoarthritis	Not osteoarthritis	Man	Overweight	One chronic condition	80-84	Alone	5	Good	1	1	1	2	1	80	0.922017							No	No	No
Not osteoarthritis	Not osteoarthritis	Man	Normal weight	One chronic condition	60-64	Couple	3	Very good	1	1	1	1	1	79	1							No	No	No
Not osteoarthritis	Not osteoarthritis	Woman	Obesity	Two chronic conditions	65-69	Alone	6	Good	1	1	1	2	1	77	0.922017							No	No	No
Not osteoarthritis	Not osteoarthritis	Woman	Overweight	One chronic condition	55-59	Alone	1	Good	1	1	1	1	1	67	1							No	No	No
Not osteoarthritis	Not osteoarthritis	Woman	Overweight	One chronic condition	55-59	Alone	6	Good	1	1	1	1	1	79	1							No	No	No
Not osteoarthritis	Not osteoarthritis	Woman	Overweight	One chronic condition	55-59	Alone	6	Fair	2	1	2	3	1	54	0.770834							No	No	No
Not osteoarthritis	Not osteoarthritis	Man	Overweight	None	50-54	Couple	6	Very good	1	1	1	1	1	92	1							No	No	No
Not osteoarthritis	Not osteoarthritis	Woman	Obesity	three or more chronic conditions	60-64	Couple	5	Poor	1	1	1	1	1	58	1							No	No	No
Not osteoarthritis	Not osteoarthritis	Man	Obesity	three or more chronic conditions	55-59	Couple	5	Poor	1	1	3	3	2	61	0.769179							No	No	No
Not osteoarthritis	Not osteoarthritis	Man	Overweight	three or more chronic conditions	55-59	Alone	5	Poor	1	1	1	4	1	43	0.754503							No	No	No
Not osteoarthritis	Not osteoarthritis	Woman	Overweight	One chronic condition	50-54	Couple	5	Good	1	1	2	2	1	81	0.877972							No	No	No
Not osteoarthritis	Not osteoarthritis	Woman	Obesity	One chronic condition	75-79	Alone	6	Good	2	1	1	3	1	74	0.814879							No	No	No
Not osteoarthritis	Not osteoarthritis	Man	Obesity	None	65-69	Couple	6	Very good	1	1	1	2	1	79	0.922017							No	No	No
Not osteoarthritis	Not osteoarthritis	Woman	Obesity	three or more chronic conditions	75-79	Alone	6	Poor	2	1	3	1	1	52	0.867096							No	No	No
Not osteoarthritis	Not osteoarthritis	Man	Overweight	One chronic condition	50-54	Couple	5	Very good	1	1	1	1	1	90	1							No	No	No
Not osteoarthritis	Not osteoarthritis	Man	Obesity	three or more chronic conditions	75-79	Alone	6	Good	2	1	1	2	1	75	0.838045							No	No	No
Not osteoarthritis	Not osteoarthritis	Man	Overweight	One chronic condition	55-59	Couple	3	Good	1	1	1	1	1	96	1							No	No	No
Not osteoarthritis	Not osteoarthritis	Woman	Obesity	None	50-54	Couple	3	Good	1	1	1	1	1	75	1							No	No	No
Not osteoarthritis	Not osteoarthritis	Woman	Normal weight	One chronic condition	55-59	Couple	2	Very good	1	1	1	1	1	80	1							No	No	No
Not osteoarthritis	Not osteoarthritis	Woman	Obesity	One chronic condition	75-79	Alone	5	Good	1	1	1	2	1	70	0.922017							No	No	No
Not osteoarthritis	Not osteoarthritis	Man	Obesity	Two chronic conditions	65-69	Couple	4	Good	1	1	1	1	1	63	1							No	No	No
Not osteoarthritis	Not osteoarthritis	Man	Overweight	Two chronic conditions	55-59	Couple	3	Good	1	1	1	1	1	83	1							No	No	No
Not osteoarthritis	Not osteoarthritis	Man	Normal weight	three or more chronic conditions	70-74	Alone	5	Good	1	1	1	1	1	80	1							No	No	No
Not osteoarthritis	Not osteoarthritis	Man	Obesity	Two chronic conditions	65-69	Couple	5	Fair	1	1	1	1	1	87	1							No	No	No
Not osteoarthritis	Not osteoarthritis	Man	Obesity	One chronic condition	55-59	Couple	3	Good	1	1	1	1	1	90	1							No	No	No
Not osteoarthritis	Not osteoarthritis	Man	Normal weight	One chronic condition	50-54	Alone	5	Good	1	1	1	1	4	75	0.729531							No	No	No
Not osteoarthritis	Not osteoarthritis	Woman	Obesity	Two chronic conditions	60-64	Alone	5	Good	1	1	1	1	1	54	1							No	No	No
Not osteoarthritis	Not osteoarthritis	Woman	Obesity	One chronic condition	75-79	Alone	5	Good	1	1	1	1	1	89	1							No	No	No
Not osteoarthritis	Not osteoarthritis	Man	Normal weight	Two chronic conditions	55-59	Alone	1	Good	1	1	1	1	1	92	1							No	No	No
Not osteoarthritis	Not osteoarthritis	Man	Overweight	None	55-59	Alone	1	Very good	1	1	1	1	1	94	1							No	No	No
Not osteoarthritis	Not osteoarthritis	Woman	Overweight	three or more chronic conditions	70-74	Couple	5	Poor	1	1	1	3	1	64	0.898851							No	No	No
Not osteoarthritis	Not osteoarthritis	Man	Normal weight	One chronic condition	50-54	Couple	1	Good	1	1	1	1	1	74	1							No	No	No
Not osteoarthritis	Not osteoarthritis	Woman	Normal weight	three or more chronic conditions	70-74	Alone	2	Poor	4	2	4	4	3	65	0.192063							No	No	No
Not osteoarthritis	Not osteoarthritis	Woman	Normal weight	None	60-64	Couple	2	Very good	1	1	1	1	1	97	1							No	No	No
Not osteoarthritis	Not osteoarthritis	Woman	Obesity	Two chronic conditions	60-64	Couple	1	Very good	1	1	1	1	1	83	1							No	No	No
Not osteoarthritis	Not osteoarthritis	Man	Overweight	three or more chronic conditions	65-69	Couple	5	Fair	1	1	1	2	1	70	0.922017							No	No	No
Not osteoarthritis	Not osteoarthritis	Woman	Normal weight	None	65-69	Alone	3	Very good	1	1	1	1	1	99	1							No	No	No
Not osteoarthritis	Not osteoarthritis	Man	Overweight	three or more chronic conditions	55-59	Alone	3	Good	1	1	1	1	1	71	1							No	No	No
Not osteoarthritis	Not osteoarthritis	Man	Overweight	None	50-54	Couple	3	Very good	1	1	1	1	1	100	1							No	No	No
Not osteoarthritis	Not osteoarthritis	Man	Obesity	Two chronic conditions	50-54	Couple	1	Very good	1	1	1	1	1	82	1							No	No	No
Not osteoarthritis	Not osteoarthritis	Man	Obesity	None	65-69	Couple	3	Very good	1	1	1	1	1	90	1							No	No	No
Not osteoarthritis	Not osteoarthritis	Man	Obesity	One chronic condition	80-84	Couple	4	Fair	1	1	1	1	1	65	1							No	No	No
Not osteoarthritis	Not osteoarthritis	Woman	Overweight	Two chronic conditions	60-64	Alone	5	Fair	1	1	1	2	1	70	0.922017							No	No	No
Not osteoarthritis	Not osteoarthritis	Woman	Overweight	Two chronic conditions	50-54	Alone		Good	1	1	1	3	1	76	0.898851							No	No	No
Not osteoarthritis	Not osteoarthritis	Woman	Overweight	One chronic condition	55-59	Couple	4	Good	1	1	1	2	1	79	0.922017							No	No	No
Not osteoarthritis	Not osteoarthritis	Man	Normal weight	None	55-59	Alone	5	Very good	1	1	1	1	1	81	1							No	No	No
Not osteoarthritis	Not osteoarthritis	Man	Obesity	One chronic condition	85 o mÃ¡s	Couple	5	Fair	1	1	1	1	2	72	0.919261							No	No	No
Not osteoarthritis	Not osteoarthritis	Man	Overweight	One chronic condition	70-74	Alone	1	Very good	1	1	1	1	1	76	1							No	No	No
Not osteoarthritis	Not osteoarthritis	Woman	Obesity	None	50-54	Alone	6	Very good	1	1	1	1	2	92	0.919261							No	No	No
Not osteoarthritis	Not osteoarthritis	Man	Obesity	three or more chronic conditions	65-69	Couple	2	Very poor	3	3	4	3	1	54	0.611161							No	No	No
Not osteoarthritis	Not osteoarthritis	Woman	Overweight	One chronic condition	70-74	Couple	2	Good	1	1	1	1	1	89	1							No	No	No
Not osteoarthritis	Not osteoarthritis	Woman	Normal weight	One chronic condition	55-59	Couple	2	Very good	1	1	1	2	1	69	0.922017							No	No	No
Not osteoarthritis	Not osteoarthritis	Woman	Normal weight	None	50-54	Alone	5	Very good	1	1	1	1	1	97	1							No	No	No
Not osteoarthritis	Not osteoarthritis	Man	Obesity	One chronic condition	60-64	Couple	6	Good	1	1	1	1	1	75	1							No	No	No
Not osteoarthritis	Not osteoarthritis	Woman	Obesity	Two chronic conditions	60-64	Couple	4	Good	1	1	1	1	1	59	1							No	No	No
Not osteoarthritis	Not osteoarthritis	Woman	Obesity	Two chronic conditions	80-84	Alone		Fair	2	1	2	5	1	33	0.490166							No	No	No
Not osteoarthritis	Not osteoarthritis	Woman	Obesity	three or more chronic conditions	85 o mÃ¡s	Couple	4	Good	2	1	1	2	1	49	0.838045							No	No	No
Not osteoarthritis	Not osteoarthritis	Woman	Overweight	three or more chronic conditions	55-59	Alone	5	Poor	4	1	4	5	1	44	0.2333							No	No	No
Not osteoarthritis	Not osteoarthritis	Woman	Overweight	One chronic condition	60-64	Couple	3	Good	1	1	1	1	1	82	1							No	No	No
Not osteoarthritis	Not osteoarthritis	Woman	Overweight	Two chronic conditions	50-54	Alone	6	Fair	1	1	1	4	1	55	0.754503							No	No	No
Not osteoarthritis	Not osteoarthritis	Man	Overweight	three or more chronic conditions	60-64	Couple	1	Very good	1	1	1	1	1	85	1							No	No	No
Not osteoarthritis	Not osteoarthritis	Man	Overweight	Two chronic conditions	75-79	Alone	6	Fair	1	1	1	1	2	78	0.919261							No	No	No
Not osteoarthritis	Not osteoarthritis	Man	Obesity	One chronic condition	70-74	Couple	5	Good	1	1	1	1	1	82	1							No	No	No
Not osteoarthritis	Not osteoarthritis	Woman	Overweight	three or more chronic conditions	80-84	Couple	4	Fair	1	1	1	1	1	62	1							No	No	No
Not osteoarthritis	Not osteoarthritis	Man	Obesity	None	65-69	Couple	5	Good	1	1	1	1	1	71	1							No	No	No
Not osteoarthritis	Not osteoarthritis	Man	Normal weight	Two chronic conditions	80-84	Alone	6	Good	3	1	4	1	1	69	0.765603							No	No	No
Not osteoarthritis	Not osteoarthritis	Man	Overweight	None	60-64	Couple	6	Good	1	1	1	1	1	85	1							No	No	No
Not osteoarthritis	Not osteoarthritis	Man	Overweight	three or more chronic conditions	55-59	Alone	6	Poor	1	1	1	1	2	61	0.919261							No	No	No
Not osteoarthritis	Not osteoarthritis	Man	Obesity	None	50-54	Couple	1	Very good	1	1	1	1	1	86	1							No	No	No
Not osteoarthritis	Not osteoarthritis	Man	Overweight	One chronic condition	55-59	Couple	6	Good	1	1	1	1	1	90	1							No	No	No
Not osteoarthritis	Not osteoarthritis	Man	Overweight	Two chronic conditions	60-64	Couple	5	Good	1	1	1	1	1	74	1							No	No	No
Not osteoarthritis	Not osteoarthritis	Woman	Overweight	Two chronic conditions	60-64	Couple	6	Good	1	1	1	1	1	70	1							No	No	No
Not osteoarthritis	Not osteoarthritis	Woman	Overweight	three or more chronic conditions	55-59	Couple	5	Good	1	1	1	1	1	73	1							No	No	No
Not osteoarthritis	Not osteoarthritis	Man	Overweight	None	50-54	Couple	5	Good	1	1	1	1	1	91	1							No	No	No
Not osteoarthritis	Not osteoarthritis	Man	Obesity	One chronic condition	65-69	Alone	6	Good	1	1	1	1	1	88	1							No	No	No
Not osteoarthritis	Not osteoarthritis	Woman	Obesity	three or more chronic conditions	85 o mÃ¡s	Alone	6	Poor	3	5	4	3	3	30	0.340771							No	No	No
Not osteoarthritis	Not osteoarthritis	Man	Overweight	Two chronic conditions	85 o mÃ¡s	Couple	5	Good	1	1	1	1	1	60	1							No	No	No
Not osteoarthritis	Not osteoarthritis	Man	Obesity	Two chronic conditions	60-64	Couple	1	Good	1	1	1	1	1	85	1							No	No	No
Not osteoarthritis	Not osteoarthritis	Man	Obesity	three or more chronic conditions	55-59	Alone	2	Fair	1	1	1	1	1	70	1							No	No	No
Not osteoarthritis	Not osteoarthritis	Man	Overweight	One chronic condition	70-74	Couple	5	Good	1	1	1	1	1	91	1							No	No	No
Not osteoarthritis	Not osteoarthritis	Man	Normal weight	One chronic condition	50-54	Alone	3	Good	1	1	1	1	1	72	1							No	No	No
Not osteoarthritis	Not osteoarthritis	Man	Overweight	None	55-59	Couple	1	Good	1	1	1	1	1	81	1							No	No	No
Not osteoarthritis	Not osteoarthritis	Man	Normal weight	None	55-59	Couple	6	Good	1	1	1	1	1	94	1							No	No	No
Not osteoarthritis	Not osteoarthritis	Woman	Obesity	three or more chronic conditions	85 o mÃ¡s	Alone	4	Very poor	4	5	5	1	1	24	0.400959							No	No	No
Not osteoarthritis	Not osteoarthritis	Man	Obesity	three or more chronic conditions	55-59	Couple	6	Poor	1	1	3	1	1	30	0.951068							No	No	No
Not osteoarthritis	Not osteoarthritis	Man	Normal weight	Two chronic conditions	85 o mÃ¡s	Alone	6	Good	1	1	1	1	1	86	1							No	No	No
Not osteoarthritis	Not osteoarthritis	Woman	Normal weight	Two chronic conditions	50-54	Alone	3	Good	1	1	1	1	1	81	1							No	No	No
Not osteoarthritis	Not osteoarthritis	Man	Obesity	One chronic condition	50-54	Couple	5	Fair	1	1	1	3	1	64	0.898851							No	No	No
Not osteoarthritis	Not osteoarthritis	Woman	Obesity	None	50-54	Couple	4	Good	1	1	1	1	1	74	1							No	No	No
Not osteoarthritis	Not osteoarthritis	Woman	Normal weight	One chronic condition	65-69	Alone	4	Good	1	1	1	1	1	97	1							No	No	No
Not osteoarthritis	Not osteoarthritis	Man	Overweight	three or more chronic conditions	60-64	Couple	3	Good	1	1	1	1	1	62	1							No	No	No
Not osteoarthritis	Not osteoarthritis	Man	Normal weight	three or more chronic conditions	50-54	Couple	1	Fair	1	1	1	1	1	70	1							No	No	No
Not osteoarthritis	Not osteoarthritis	Woman	Normal weight	three or more chronic conditions	80-84	Alone	3	Good	1	1	1	1	3	55	0.872467							No	No	No
Not osteoarthritis	Not osteoarthritis	Man	Overweight	three or more chronic conditions	55-59	Couple	1	Good	1	1	1	1	1	70	1							No	No	No
Not osteoarthritis	Not osteoarthritis	Woman	Overweight	None	80-84	Alone	1	Good	1	1	1	1	1	81	1							No	No	No
Not osteoarthritis	Not osteoarthritis	Man	Overweight	three or more chronic conditions	60-64	Couple	3	Fair	1	1	1	1	1	81	1							No	No	No
Not osteoarthritis	Not osteoarthritis	Woman	Overweight	three or more chronic conditions	70-74	Couple	6	Fair	1	1	1	1	3	36	0.872467							No	No	No
Not osteoarthritis	Not osteoarthritis	Man	Obesity	three or more chronic conditions	50-54	Couple	4	Fair	1	1	1	1	1	71	1							No	No	No
Not osteoarthritis	Not osteoarthritis	Man	Overweight	three or more chronic conditions	75-79	Alone	6	Fair	1	1	1	1	1	71	1							No	No	No
Not osteoarthritis	Not osteoarthritis	Woman	Normal weight	three or more chronic conditions	55-59	Couple	4	Good	1	1	1	1	2	67	0.919261							No	No	No
Not osteoarthritis	Not osteoarthritis	Man	Obesity	None	75-79	Alone	5	Good	1	1	1	1	1	80	1							No	No	No
Not osteoarthritis	Not osteoarthritis	Man	Obesity	Two chronic conditions	65-69	Couple	4	Good	1	1	1	1	1	77	1							No	No	No
Not osteoarthritis	Not osteoarthritis	Man	Overweight	One chronic condition	80-84	Alone	4	Fair	3	4	4	1	1	54	0.601552							No	No	No
Not osteoarthritis	Not osteoarthritis	Man	Overweight	three or more chronic conditions	60-64	Couple	3	Good	1	1	1	1	1	61	1							No	No	No
Not osteoarthritis	Not osteoarthritis	Man	Overweight	Two chronic conditions	55-59	Couple	5	Good	1	1	1	1	2	77	0.919261							No	No	No
Not osteoarthritis	Not osteoarthritis	Man	Normal weight	One chronic condition	50-54	Alone	3	Good	1	1	1	1	1	89	1							No	No	No
Not osteoarthritis	Not osteoarthritis	Woman	Normal weight	One chronic condition	50-54	Alone	1	Good	1	1	1	3	2	83	0.818112							No	No	No
Not osteoarthritis	Not osteoarthritis	Man	Overweight	One chronic condition	70-74	Couple	1	Good	2	1	1	1	1	79	0.916028							No	No	No
Not osteoarthritis	Not osteoarthritis	Man	Normal weight	None	50-54	Couple	1	Very good	1	1	1	1	1	100	1							No	No	No
Not osteoarthritis	Not osteoarthritis	Woman	Overweight	Two chronic conditions	55-59	Couple	4	Good	1	1	1	2	2	85	0.841278							No	No	No
Not osteoarthritis	Not osteoarthritis	Man	Obesity	three or more chronic conditions	55-59	Alone	6	Good	1	1	1	1	2	56	0.919261							No	No	No
Not osteoarthritis	Not osteoarthritis	Woman	Overweight	One chronic condition	75-79	Alone	5	Fair	2	2	2	3	2	29	0.640071							No	No	No
Not osteoarthritis	Not osteoarthritis	Woman	Overweight	Two chronic conditions	50-54	Alone		Fair	1	1	1	1	3	31	0.872467							No	No	No
Not osteoarthritis	Not osteoarthritis	Man	Overweight	None	50-54	Couple	5	Fair	1	1	1	1	1	54	1							No	No	No
Not osteoarthritis	Not osteoarthritis	Woman	Overweight	Two chronic conditions	65-69	Couple	6	Fair	1	1	1	1	1	40	1							No	No	No
Not osteoarthritis	Not osteoarthritis	Man	Normal weight	One chronic condition	50-54	Couple	6	Very good	1	1	1	1	1	85	1							No	No	No
Not osteoarthritis	Not osteoarthritis	Man	Obesity	Two chronic conditions	75-79	Alone	6	Fair	1	1	1	1	1	32	1							No	No	No
Not osteoarthritis	Not osteoarthritis	Woman	Underweight	Two chronic conditions	85 o mÃ¡s	Alone		Poor	5	5	5	4	1	21	0.06788							No	No	No
Not osteoarthritis	Not osteoarthritis	Man	Obesity	None	55-59	Couple	3	Very good	1	1	1	1	1	100	1							No	No	No
Not osteoarthritis	Not osteoarthritis	Woman	Overweight	None	55-59	Alone	6	Very good	1	1	1	1	1	100	1							No	No	No
Not osteoarthritis	Not osteoarthritis	Man	Overweight	Two chronic conditions	65-69	Alone	4	Poor	1	1	1	1	1	22	1							No	No	No
Not osteoarthritis	Not osteoarthritis	Woman	Normal weight	None	70-74	Couple	5	Very good	1	1	1	1	1	86	1							No	No	No
Not osteoarthritis	Not osteoarthritis	Man	Overweight	None	50-54	Couple	1	Good	1	1	1	1	1	100	1							No	No	No
Not osteoarthritis	Not osteoarthritis	Woman	Normal weight	None	55-59	Alone	1	Good	1	1	1	1	1	100	1							No	No	No
Not osteoarthritis	Not osteoarthritis	Man	Overweight	Two chronic conditions	60-64	Alone	4	Good	1	1	1	1	1	80	1							No	No	No
Not osteoarthritis	Not osteoarthritis	Man	Normal weight	One chronic condition	55-59	Couple	4	Good	1	1	1	1	1	70	1							No	No	No
Not osteoarthritis	Not osteoarthritis	Man	Overweight	three or more chronic conditions	55-59	Couple	4	Fair	1	1	1	1	1	56	1							No	No	No
Not osteoarthritis	Not osteoarthritis	Woman	Overweight	None	65-69	Couple	4	Good	1	1	1	1	1	81	1							No	No	No
Not osteoarthritis	Not osteoarthritis	Man	Overweight	None	50-54	Couple	5	Good	1	1	1	1	1	96	1							No	No	No
Not osteoarthritis	Not osteoarthritis	Man	Overweight	None	55-59	Couple	5	Fair	1	1	1	1	1	100	1							No	No	No
Not osteoarthritis	Not osteoarthritis	Man	Overweight	None	55-59	Couple	5	Very good	1	1	1	1	1	95	1							No	No	No
Not osteoarthritis	Not osteoarthritis	Woman	Obesity	three or more chronic conditions	55-59	Couple	5	Fair	1	1	1	1	1	86	1							No	No	No
Not osteoarthritis	Not osteoarthritis	Man	Normal weight	None	60-64	Alone	3	Very good	1	1	1	1	1	67	1							No	No	No
Not osteoarthritis	Not osteoarthritis	Woman	Overweight	three or more chronic conditions	80-84	Alone	5	Very good	1	1	1	1	1	61	1							No	No	No
Not osteoarthritis	Not osteoarthritis	Woman	Overweight	Two chronic conditions	85 o mÃ¡s	Alone	3	Very poor	5	5	5	5	5	9	-0.416199							No	No	No
Not osteoarthritis	Not osteoarthritis	Man	Normal weight	Two chronic conditions	60-64	Couple	5	Fair	2	1	1	1	1	55	0.916028							No	No	No
Not osteoarthritis	Not osteoarthritis	Man	Overweight	None	65-69	Alone	3	Good	1	1	1	1	2	76	0.919261							No	No	No
Not osteoarthritis	Not osteoarthritis	Woman	Obesity	None	65-69	Couple	6	Good	1	1	1	1	1	85	1							No	No	No
Not osteoarthritis	Not osteoarthritis	Man	Overweight	None	60-64	Alone	5	Very good	1	1	1	1	1	95	1							No	No	No
Not osteoarthritis	Not osteoarthritis	Man	Normal weight	None	60-64	Couple	1	Good	1	1	1	1	1	89	1							No	No	No
Not osteoarthritis	Not osteoarthritis	Woman	Normal weight	None	50-54	Couple	5	Very good	1	1	1	1	1	98	1							No	No	No
Not osteoarthritis	Not osteoarthritis	Woman	Obesity	Two chronic conditions	65-69	Alone		Good	1	1	1	1	1	61	1							No	No	No
Not osteoarthritis	Not osteoarthritis	Man	Normal weight	One chronic condition	50-54	Couple	2	Good	1	1	1	1	1	71	1							No	No	No
Not osteoarthritis	Not osteoarthritis	Man	Overweight	One chronic condition	70-74	Couple	6	Fair	1	1	1	1	1	59	1							No	No	No
Not osteoarthritis	Not osteoarthritis	Woman	Overweight	None	70-74	Couple	5	Good	1	1	1	1	1	83	1							No	No	No
Not osteoarthritis	Not osteoarthritis	Man	Overweight	None	50-54	Couple	2	Very good	1	1	1	1	1	83	1							No	No	No
Not osteoarthritis	Not osteoarthritis	Man	Obesity	None	85 o mÃ¡s	Alone	6	Very good	1	1	1	1	1	80	1							No	No	No
Not osteoarthritis	Not osteoarthritis	Man	Normal weight	One chronic condition	60-64	Alone	3	Poor	5	5	5	4	4	6	-0.202588							No	No	No
Not osteoarthritis	Not osteoarthritis	Man	Obesity	three or more chronic conditions	75-79	Couple	6	Fair	3	1	1	3	1	39	0.7996							No	No	No
Not osteoarthritis	Not osteoarthritis	Man	Normal weight	One chronic condition	65-69	Couple	1	Fair	1	1	1	1	1	68	1							No	No	No
Not osteoarthritis	Not osteoarthritis	Woman	Obesity	Two chronic conditions	50-54	Couple	5	Fair	1	1	1	1	1	55	1							No	No	No
Not osteoarthritis	Not osteoarthritis	Man	Overweight	Two chronic conditions	60-64	Couple	1	Fair	1	1	1	1	1	65	1							No	No	No
Not osteoarthritis	Not osteoarthritis	Man	Normal weight	three or more chronic conditions	80-84	Couple	6	Poor	3	3	3	3	1	17	0.697375							No	No	No
Not osteoarthritis	Not osteoarthritis	Man	Overweight	One chronic condition	75-79	Couple	5	Fair	1	1	1	2	1	37	0.922017							No	No	No
Not osteoarthritis	Not osteoarthritis	Woman	Normal weight	None	55-59	Couple	2	Fair	1	1	1	1	1	61	1							No	No	No
Not osteoarthritis	Not osteoarthritis	Woman	Obesity	three or more chronic conditions	55-59	Alone	3	Fair	5	1	4	1	3	33	0.400002							No	No	No
Not osteoarthritis	Not osteoarthritis	Woman	Overweight	three or more chronic conditions	80-84	Couple	5	Poor	3	3	2	4	3	10	0.430381							No	No	No
Not osteoarthritis	Not osteoarthritis	Man	Overweight	Two chronic conditions	60-64	Couple	5	Poor	1	1	1	1	1	17	1							No	No	No
Not osteoarthritis	Not osteoarthritis	Woman	Obesity	Two chronic conditions	50-54	Couple	2	Good	1	1	1	1	2	69	0.919261							No	No	No
Not osteoarthritis	Not osteoarthritis	Woman	Normal weight	Two chronic conditions	50-54	Alone	2	Fair	1	1	1	1	4	56	0.729531							No	No	No
Not osteoarthritis	Not osteoarthritis	Man	Obesity	None	60-64	Couple	4	Good	1	1	1	1	1	95	1							No	No	No
Not osteoarthritis	Not osteoarthritis	Man	Obesity	One chronic condition	65-69	Couple	2	Fair	1	1	1	2	1	85	0.922017							No	No	No
Not osteoarthritis	Not osteoarthritis	Man	Normal weight	three or more chronic conditions	55-59	Couple	3	Fair	1	1	1	1	1	50	1							No	No	No
Not osteoarthritis	Not osteoarthritis	Woman	Overweight	One chronic condition	60-64	Alone		Good	1	1	1	1	1	80	1							No	No	No
Not osteoarthritis	Not osteoarthritis	Man	Overweight	None	55-59	Couple	2	Good	1	1	1	1	4	61	0.729531							No	No	No
Not osteoarthritis	Not osteoarthritis	Woman	Overweight	Two chronic conditions	70-74	Couple	3	Good	1	1	1	1	1	54	1							No	No	No
Not osteoarthritis	Not osteoarthritis	Man	Obesity	Two chronic conditions	65-69	Couple	5	Fair	1	1	1	1	1	63	1							No	No	No
Not osteoarthritis	Not osteoarthritis	Man	Overweight	Two chronic conditions	75-79	Couple	5	Good	1	1	1	1	1	55	1							No	No	No
Not osteoarthritis	Not osteoarthritis	Man	Overweight	three or more chronic conditions	55-59	Couple		Poor	4	2	2	4	4	16	0.140229							No	No	No
Not osteoarthritis	Not osteoarthritis	Woman	Overweight	Two chronic conditions	70-74	Alone	5	Fair	1	1	1	1	1	53	1							No	No	No
Not osteoarthritis	Not osteoarthritis	Woman	Overweight	Two chronic conditions	65-69	Alone	6	Fair	1	1	1	1	2	44	0.919261							No	No	No
Not osteoarthritis	Not osteoarthritis	Woman	Obesity	Two chronic conditions	75-79	Couple	3	Fair	1	1	1	1	1	60	1							No	No	No
Not osteoarthritis	Not osteoarthritis	Woman	Normal weight	One chronic condition	60-64	Couple	3	Poor	1	1	1	1	1	45	1							No	No	No
Not osteoarthritis	Not osteoarthritis	Woman	Normal weight	None	75-79	Alone	5	Good	1	1	1	1	1	91	1							No	No	No
Not osteoarthritis	Not osteoarthritis	Woman	Overweight	One chronic condition	75-79	Couple	3	Good	1	1	1	1	1	81	1							No	No	No
Not osteoarthritis	Not osteoarthritis	Man	Overweight	three or more chronic conditions	70-74	Couple	4	Good	1	1	1	1	1	85	1							No	No	No
Not osteoarthritis	Not osteoarthritis	Man	Overweight	One chronic condition	65-69	Couple	3	Good	1	1	1	1	1	80	1							No	No	No
Not osteoarthritis	Not osteoarthritis	Man	Obesity	One chronic condition	70-74	Alone	5	Fair	1	1	1	1	1	76	1							No	No	No
Not osteoarthritis	Not osteoarthritis	Woman	Normal weight	None	80-84	Alone	3	Fair	1	1	1	1	1	56	1							No	No	No
Not osteoarthritis	Not osteoarthritis	Woman	Normal weight	Two chronic conditions	70-74	Couple	5	Fair	1	1	1	1	1	86	1							No	No	No
Not osteoarthritis	Not osteoarthritis	Woman	Normal weight	None	50-54	Couple	4	Very good	1	1	1	1	1	99	1							No	No	No
Not osteoarthritis	Not osteoarthritis	Woman	Normal weight	None	50-54	Couple	4	Good	1	1	1	1	1	96	1							No	No	No
Not osteoarthritis	Not osteoarthritis	Woman	Overweight	None	65-69	Alone	5	Very good	1	1	1	1	1	90	1							No	No	No
Not osteoarthritis	Not osteoarthritis	Woman	Obesity	One chronic condition	70-74	Couple	1	Fair	1	1	1	1	1	52	1							No	No	No
Not osteoarthritis	Not osteoarthritis	Man	Overweight	None	60-64	Couple	4	Good	3	1	1	1	1	62	0.90075							No	No	No
Not osteoarthritis	Not osteoarthritis	Man	Overweight	Two chronic conditions	55-59	Couple	3	Fair	2	1	1	1	1	40	0.916028							No	No	No
Not osteoarthritis	Not osteoarthritis	Man	Overweight	One chronic condition	80-84	Alone	5	Fair	3	1	2	3	1	34	0.755556							No	No	No
Not osteoarthritis	Not osteoarthritis	Man	Normal weight	One chronic condition	65-69	Couple	4	Fair	1	1	1	1	1	65	1							No	No	No
Not osteoarthritis	Not osteoarthritis	Woman	Overweight	Two chronic conditions	70-74	Alone	5	Poor	1	1	1	1	1	43	1							No	No	No
Not osteoarthritis	Not osteoarthritis	Man	Overweight	three or more chronic conditions	60-64	Couple	5	Poor	1	1	1	1	1	23	1							No	No	No
Not osteoarthritis	Not osteoarthritis	Woman	Overweight	One chronic condition	75-79	Couple	5	Good	3	1	3	3	1	40	0.750668							No	No	No
Not osteoarthritis	Not osteoarthritis	Woman	Obesity	One chronic condition	70-74	Alone	5	Fair	3	2	5	1	1	32	0.697571							No	No	No
Not osteoarthritis	Not osteoarthritis	Man	Obesity	three or more chronic conditions	75-79	Couple	6	Poor	3	1	3	2	1	29	0.773834							No	No	No
Not osteoarthritis	Not osteoarthritis	Woman	Obesity	None	70-74	Couple	5	Good	1	1	1	1	1	80	1							No	No	No
Not osteoarthritis	Not osteoarthritis	Woman	Obesity	None	50-54	Couple	6	Fair	1	1	1	1	1	65	1							No	No	No
Not osteoarthritis	Not osteoarthritis	Man	Obesity	Two chronic conditions	55-59	Alone	5	Fair	2	2	2	3	1	49	0.720811							No	No	No
Not osteoarthritis	Not osteoarthritis	Woman	Obesity	One chronic condition	60-64	Alone	5	Good	1	1	1	1	1	66	1							No	No	No
Not osteoarthritis	Not osteoarthritis	Man	Obesity	One chronic condition	55-59	Alone	5	Fair	2	1	1	3	1	44	0.814879							No	No	No
Not osteoarthritis	Not osteoarthritis	Man	Normal weight	One chronic condition	70-74	Alone	5	Good	1	1	1	1	1	79	1							No	No	No
Not osteoarthritis	Not osteoarthritis	Woman	Overweight	None	55-59	Couple	3	Good	1	1	1	1	2	85	0.919261							No	No	No
Not osteoarthritis	Not osteoarthritis	Man	Overweight	One chronic condition	65-69	Couple	5	Good	1	1	1	1	1	84	1							No	No	No
Not osteoarthritis	Not osteoarthritis	Woman	Overweight	One chronic condition	65-69	Couple	2	Fair	2	1	1	2	1	56	0.838045							No	No	No
Not osteoarthritis	Not osteoarthritis	Man	Overweight	One chronic condition	60-64	Alone	6	Fair	1	1	1	1	1	40	1							No	No	No
Not osteoarthritis	Not osteoarthritis	Man	Overweight	Two chronic conditions	50-54	Couple	3	Good	1	1	1	1	3	63	0.872467							No	No	No
Not osteoarthritis	Not osteoarthritis	Woman	Normal weight	None	50-54	Couple	5	Very good	1	1	1	1	1	100	1							No	No	No
Not osteoarthritis	Not osteoarthritis	Woman	Normal weight	Two chronic conditions	60-64	Couple	3	Good	1	1	1	1	1	50	1							No	No	No
Not osteoarthritis	Not osteoarthritis	Man	Normal weight	three or more chronic conditions	55-59	Couple	4	Fair	2	2	2	2	1	35	0.743977							No	No	No
Not osteoarthritis	Not osteoarthritis	Woman	Obesity	Two chronic conditions	75-79	Alone	6	Poor	3	3	5	4	1	31	0.448804							No	No	No
Not osteoarthritis	Not osteoarthritis	Woman	Overweight	One chronic condition	65-69	Couple	5	Fair	2	2	2	4	1	43	0.576463							No	No	No
Not osteoarthritis	Not osteoarthritis	Woman	Normal weight	None	50-54	Couple	6	Fair	1	1	1	1	1	63	1							No	No	No
Not osteoarthritis	Not osteoarthritis	Man	Normal weight	three or more chronic conditions	75-79	Alone	5	Good	1	1	1	1	1	76	1							No	No	No
Not osteoarthritis	Not osteoarthritis	Man	Obesity	One chronic condition	50-54	Alone	3	Good	2	1	1	1	1	84	0.916028							No	No	No
Not osteoarthritis	Not osteoarthritis	Woman	Overweight	None	60-64	Alone	3	Good	1	1	1	1	1	92	1							No	No	No
Not osteoarthritis	Not osteoarthritis	Man	Overweight	None	60-64	Alone	4	Very good	1	1	1	1	1	84	1							No	No	No
Not osteoarthritis	Not osteoarthritis	Woman	Normal weight	None	55-59	Alone	1	Good	1	1	1	1	1	90	1							No	No	No
Not osteoarthritis	Not osteoarthritis	Woman	Obesity	three or more chronic conditions	55-59	Couple	5	Poor	1	1	1	1	1	66	1							No	No	No
Not osteoarthritis	Not osteoarthritis	Woman	Overweight	three or more chronic conditions	70-74	Alone	5	Fair	1	1	1	1	2	75	0.919261							No	No	No
Not osteoarthritis	Not osteoarthritis	Man	Overweight	Two chronic conditions	70-74	Couple	5	Good	1	1	1	1	1	81	1							No	No	No
Not osteoarthritis	Not osteoarthritis	Man	Obesity	None	55-59	Couple	3	Good	1	1	1	1	1	95	1							No	No	No
Not osteoarthritis	Not osteoarthritis	Man	Normal weight	None	50-54	Couple	1	Good	1	1	1	1	1	81	1							No	No	No
Not osteoarthritis	Not osteoarthritis	Woman	Normal weight	None	60-64	Couple	3	Very good	1	1	1	1	1	72	1							No	No	No
Not osteoarthritis	Not osteoarthritis	Man	Normal weight	Two chronic conditions	55-59	Couple	6	Fair	1	1	1	1	1	79	1							No	No	No
Not osteoarthritis	Not osteoarthritis	Woman	Obesity	three or more chronic conditions	75-79	Alone		Good	3	1	1	1	1	55	0.90075							No	No	No
Not osteoarthritis	Not osteoarthritis	Woman	Overweight	None	55-59	Couple	5	Very good	1	1	1	1	1	61	1							No	No	No
Not osteoarthritis	Not osteoarthritis	Woman	Overweight	three or more chronic conditions	60-64	Couple	4	Good	2	1	1	2	1	66	0.838045							No	No	No
Not osteoarthritis	Not osteoarthritis	Woman	Obesity	Two chronic conditions	65-69	Couple	3	Fair	1	1	1	1	1	55	1							No	No	No
Not osteoarthritis	Not osteoarthritis	Man	Obesity	One chronic condition	80-84	Couple	5	Good	1	1	1	1	1	65	1							No	No	No
Not osteoarthritis	Not osteoarthritis	Woman	Normal weight	None	55-59	Alone	3	Very good	1	1	1	1	1	100	1							No	No	No
Not osteoarthritis	Not osteoarthritis	Woman	Overweight	None	50-54	Couple	4	Very good	1	1	1	1	1	100	1							No	No	No
Not osteoarthritis	Not osteoarthritis	Man	Overweight	One chronic condition	60-64	Couple	2	Very good	1	1	1	1	1	79	1							No	No	No
Not osteoarthritis	Not osteoarthritis	Woman	Obesity	three or more chronic conditions	60-64	Couple	3	Poor	1	1	1	3	3	30	0.771318							No	No	No
Not osteoarthritis	Not osteoarthritis	Woman	Normal weight	One chronic condition	50-54	Alone	6	Fair	2	1	1	2	2	63	0.757306							No	No	No
Not osteoarthritis	Not osteoarthritis	Woman	Normal weight	One chronic condition	60-64	Couple	6	Very good	1	1	1	1	1	85	1							No	No	No
Not osteoarthritis	Not osteoarthritis	Woman	Obesity	Two chronic conditions	65-69	Couple	4	Poor	2	1	2	2	1	44	0.794001							No	No	No
Not osteoarthritis	Not osteoarthritis	Man	Overweight	Two chronic conditions	55-59	Couple	4	Very good	1	1	1	1	1	60	1							No	No	No
Not osteoarthritis	Not osteoarthritis	Woman	Obesity	None	50-54	Couple	3	Very good	1	1	1	1	1	92	1							No	No	No
Not osteoarthritis	Not osteoarthritis	Woman	Overweight	Two chronic conditions	80-84	Alone	6	Fair	1	1	1	1	2	51	0.919261							No	No	No
Not osteoarthritis	Not osteoarthritis	Man	Obesity	One chronic condition	50-54	Couple	6	Very good	1	1	1	1	1	100	1							No	No	No
Not osteoarthritis	Not osteoarthritis	Woman	Obesity	Two chronic conditions	60-64	Couple	4	Fair	3	1	3	2	2	49	0.693095							No	No	No
Not osteoarthritis	Not osteoarthritis	Man	Overweight	One chronic condition	50-54	Alone	5	Good	1	1	1	1	1	86	1							No	No	No
Not osteoarthritis	Not osteoarthritis	Man	Overweight	One chronic condition	65-69	Couple	5	Good	1	1	1	1	1	82	1							No	No	No
Not osteoarthritis	Not osteoarthritis	Woman	Normal weight	None	75-79	Alone	5	Good	1	1	1	1	1	71	1							No	No	No
Not osteoarthritis	Not osteoarthritis	Man	Normal weight	Two chronic conditions	65-69	Couple	3	Good	1	1	1	1	1	90	1							No	No	No
Not osteoarthritis	Not osteoarthritis	Man	Normal weight	None	50-54	Couple	5	Good	1	1	1	1	1	95	1							No	No	No
Not osteoarthritis	Not osteoarthritis	Man	Overweight	Two chronic conditions	75-79	Alone	4	Fair	1	1	1	1	2	46	0.919261							No	No	No
Not osteoarthritis	Not osteoarthritis	Man	Overweight	three or more chronic conditions	80-84	Alone	5	Poor	3	3	3	2	2	51	0.639802							No	No	No
Not osteoarthritis	Not osteoarthritis	Woman	Overweight	three or more chronic conditions	70-74	Alone	5	Poor	1	1	1	1	1	49	1							No	No	No
Not osteoarthritis	Not osteoarthritis	Man	Overweight	One chronic condition	65-69	Couple	5	Good	1	1	1	1	1	85	1							No	No	No
Not osteoarthritis	Not osteoarthritis	Woman	Obesity	None	55-59	Couple		Good	1	1	1	1	1	71	1							No	No	No
Not osteoarthritis	Not osteoarthritis	Man	Overweight	Two chronic conditions	65-69	Couple	5	Fair	2	1	1	1	1	71	0.916028							No	No	No
Not osteoarthritis	Not osteoarthritis	Woman	Normal weight	Two chronic conditions	75-79	Alone	5	Fair	1	1	1	1	1	51	1							No	No	No
Not osteoarthritis	Not osteoarthritis	Woman	Obesity	One chronic condition	50-54	Couple	3	Good	1	1	1	2	1	95	0.922017							No	No	No
Not osteoarthritis	Not osteoarthritis	Man	Overweight	One chronic condition	75-79	Couple	5	Good	1	1	1	1	1	81	1							No	No	No
Not osteoarthritis	Not osteoarthritis	Man	Obesity	Two chronic conditions	70-74	Couple	5	Fair	3	1	2	1	1	95	0.856705							No	No	No
Not osteoarthritis	Not osteoarthritis	Man	Overweight	One chronic condition	55-59	Couple	1	Good	1	1	1	1	1	86	1							No	No	No
Not osteoarthritis	Not osteoarthritis	Woman	Overweight	None	55-59	Couple	5	Very good	1	1	1	1	1	90	1							No	No	No
Not osteoarthritis	Not osteoarthritis	Man	Normal weight	None	50-54	Alone	6	Good	1	1	1	1	1	87	1							No	No	No
Not osteoarthritis	Not osteoarthritis	Woman	Normal weight	Two chronic conditions	80-84	Alone	6	Good	2	2	2	1	1	68	0.82196							No	No	No
Not osteoarthritis	Not osteoarthritis	Man	Normal weight	three or more chronic conditions	60-64	Alone	6	Fair	1	1	1	1	1	75	1							No	No	No
Not osteoarthritis	Not osteoarthritis	Man	Overweight	three or more chronic conditions	85 o mÃ¡s	Alone	5	Fair	3	4	4	3	1	37	0.500403							No	No	No
Not osteoarthritis	Not osteoarthritis	Woman	Normal weight	One chronic condition	75-79	Alone	5	Good	1	1	1	1	1	66	1							No	No	No
Not osteoarthritis	Not osteoarthritis	Man	Overweight	three or more chronic conditions	55-59	Couple	5	Fair	1	1	1	3	1	52	0.898851							No	No	No
Not osteoarthritis	Not osteoarthritis	Woman	Normal weight	None	50-54	Couple	3	Good	1	1	1	1	1	100	1							No	No	No
Not osteoarthritis	Not osteoarthritis	Man	Normal weight	None	65-69	Couple	4	Good	1	1	1	1	1	85	1							No	No	No
Not osteoarthritis	Not osteoarthritis	Man	Normal weight	One chronic condition	50-54	Couple	5	Good	1	1	1	2	1	80	0.922017							No	No	No
Not osteoarthritis	Not osteoarthritis	Man	Obesity	None	50-54	Couple	5	Good	1	1	1	1	1	90	1							No	No	No
Not osteoarthritis	Not osteoarthritis	Woman	Overweight	Two chronic conditions	70-74	Alone	5	Fair	1	1	1	1	1	80	1							No	No	No
Not osteoarthritis	Not osteoarthritis	Woman	Obesity	One chronic condition	60-64	Couple	2	Good	1	1	1	1	2	81	0.919261							No	No	No
Not osteoarthritis	Not osteoarthritis	Man	Overweight	Two chronic conditions	60-64	Couple	5	Fair	1	1	1	1	1	80	1							No	No	No
Not osteoarthritis	Not osteoarthritis	Man	Obesity	three or more chronic conditions	55-59	Couple	3	Fair	1	1	1	1	1	85	1							No	No	No
Not osteoarthritis	Not osteoarthritis	Man	Obesity	three or more chronic conditions	65-69	Couple	5	Poor	2	1	1	2	1	60	0.838045							No	No	No
Not osteoarthritis	Not osteoarthritis	Man	Obesity	three or more chronic conditions	65-69	Couple	5	Good	1	1	1	1	1	71	1							No	No	No
Not osteoarthritis	Not osteoarthritis	Man	Obesity	None	55-59	Couple	5	Very good	1	1	1	1	1	88	1							No	No	No
Not osteoarthritis	Not osteoarthritis	Man	Obesity	None	50-54	Couple	4	Good	1	1	1	1	1	79	1							No	No	No
Not osteoarthritis	Not osteoarthritis	Man	Obesity	None	50-54	Couple	5	Good	1	1	1	1	1	90	1							No	No	No
Not osteoarthritis	Not osteoarthritis	Woman	Normal weight	three or more chronic conditions	75-79	Alone	5	Very poor	4	4	3	3	1	50	0.436132							No	No	No
Not osteoarthritis	Not osteoarthritis	Man	Normal weight	three or more chronic conditions	80-84	Alone	5	Poor	3	3	3	3	1	65	0.697375							No	No	No
Not osteoarthritis	Not osteoarthritis	Man	Obesity	Two chronic conditions	55-59	Couple	5	Fair	1	1	1	1	1	91	1							No	No	No
Not osteoarthritis	Not osteoarthritis	Man	Obesity	None	50-54	Couple	6	Good	1	1	1	1	1	98	1							No	No	No
Not osteoarthritis	Not osteoarthritis	Woman	Obesity	None	60-64	Couple	5	Good	1	1	1	1	1	71	1							No	No	No
Not osteoarthritis	Not osteoarthritis	Woman	Overweight	One chronic condition	65-69	Alone		Poor	2	1	1	2	1	69	0.838045							No	No	No
Not osteoarthritis	Not osteoarthritis	Man	Overweight	One chronic condition	75-79	Alone	3	Good	1	1	1	1	2	60	0.919261							No	No	No
Not osteoarthritis	Not osteoarthritis	Man	Overweight	One chronic condition	65-69	Couple	6	Poor	1	1	1	2	1	40	0.922017							No	No	No
Not osteoarthritis	Not osteoarthritis	Woman	Overweight	Two chronic conditions	75-79	Alone	5	Fair	1	1	1	2	1	51	0.922017							No	No	No
Not osteoarthritis	Not osteoarthritis	Woman	Normal weight	One chronic condition	55-59	Alone	1	Fair	1	1	1	1	1	90	1							No	No	No
Not osteoarthritis	Not osteoarthritis	Man	Overweight	None	70-74	Couple	2	Good	1	1	1	1	1	74	1							No	No	No
Not osteoarthritis	Not osteoarthritis	Woman	Overweight	One chronic condition	75-79	Alone	5	Good	1	1	1	1	1	90	1							No	No	No
Not osteoarthritis	Not osteoarthritis	Man	Overweight	Two chronic conditions	70-74	Couple	1	Very poor	4	4	4	4	1	71	0.205569							No	No	No
Not osteoarthritis	Not osteoarthritis	Woman	Overweight	Two chronic conditions	50-54	Alone	6	Poor	1	1	1	2	3	80	0.794484							No	No	No
Not osteoarthritis	Not osteoarthritis	Woman	Normal weight	None	65-69	Alone	2	Very good	1	1	1	1	1	90	1							No	No	No
Not osteoarthritis	Not osteoarthritis	Woman	Overweight	three or more chronic conditions	70-74	Alone	3	Good	1	1	1	2	1	80	0.922017							No	No	No
Not osteoarthritis	Not osteoarthritis	Woman	Normal weight	One chronic condition	55-59	Couple	1	Good	1	1	1	1	1	86	1							No	No	No
Not osteoarthritis	Not osteoarthritis	Man	Overweight	One chronic condition	85 o mÃ¡s	Couple	1	Fair	4	3	4	5	1	51	0.180007							No	No	No
Not osteoarthritis	Not osteoarthritis	Woman	Obesity	Two chronic conditions	70-74	Couple	3	Good	1	1	1	2	1	76	0.922017							No	No	No
Not osteoarthritis	Not osteoarthritis	Woman	Normal weight	three or more chronic conditions	60-64	Alone	4	Very good	1	1	1	3	1	70	0.898851							No	No	No
Not osteoarthritis	Not osteoarthritis	Man	Overweight	None	65-69	Couple	1	Good	1	1	1	1	1	69	1							No	No	No
Not osteoarthritis	Not osteoarthritis	Woman	Normal weight	three or more chronic conditions	85 o mÃ¡s	Alone	3	Good	3	4	4	4	1	57	0.356055							No	No	No
Not osteoarthritis	Not osteoarthritis	Man	Obesity	One chronic condition	50-54	Alone	3	Fair	1	1	1	1	1	80	1							No	No	No
Not osteoarthritis	Not osteoarthritis	Man	Overweight	Two chronic conditions	65-69	Couple	1	Good	1	1	1	1	2	50	0.919261							No	No	No
Not osteoarthritis	Not osteoarthritis	Woman	Overweight	three or more chronic conditions	60-64	Alone	5	Good	1	1	1	1	1	80	1							No	No	No
Not osteoarthritis	Not osteoarthritis	Woman	Obesity	three or more chronic conditions	75-79	Couple	5	Poor	1	1	1	1	1	60	1							No	No	No
Not osteoarthritis	Not osteoarthritis	Woman	Overweight	One chronic condition	75-79	Couple	3	Poor	1	1	1	1	1	70	1							No	No	No
Not osteoarthritis	Not osteoarthritis	Man	Overweight	One chronic condition	50-54	Alone	6	Good	1	1	1	1	1	85	1							No	No	No
Not osteoarthritis	Not osteoarthritis	Man	Obesity	One chronic condition	55-59	Alone	3	Good	2	1	1	1	1	75	0.916028							No	No	No
Not osteoarthritis	Not osteoarthritis	Man	Obesity	None	50-54	Couple	5	Very good	1	1	1	1	1	95	1							No	No	No
Not osteoarthritis	Not osteoarthritis	Woman	Obesity	Two chronic conditions	75-79	Alone	5	Fair	2	1	1	2	1	70	0.838045							No	No	No
Not osteoarthritis	Not osteoarthritis	Woman	Obesity	three or more chronic conditions	60-64	Couple	5	Fair	1	1	1	3	3	50	0.771318							No	No	No
Not osteoarthritis	Not osteoarthritis	Man	Obesity	three or more chronic conditions	60-64	Couple	4	Good	1	1	1	1	1	80	1							No	No	No
Not osteoarthritis	Not osteoarthritis	Man	Overweight	three or more chronic conditions	65-69	Couple	2	Good	1	1	1	1	1	85	1							No	No	No
Not osteoarthritis	Not osteoarthritis	Woman	Obesity	One chronic condition	50-54	Couple	1	Good	1	1	1	1	1	80	1							No	No	No
Not osteoarthritis	Not osteoarthritis	Woman	Obesity	One chronic condition	65-69	Couple	3	Very good	1	1	1	1	1	100	1							No	No	No
Not osteoarthritis	Not osteoarthritis	Woman	Obesity	Two chronic conditions	75-79	Alone	6	Fair	1	1	1	1	1	59	1							No	No	No
Not osteoarthritis	Not osteoarthritis	Woman	Normal weight	Two chronic conditions	60-64	Couple	5	Good	1	1	1	2	2	51	0.841278							No	No	No
Not osteoarthritis	Not osteoarthritis	Woman	Obesity	One chronic condition	65-69	Alone	5	Good	1	1	1	1	1	85	1							No	No	No
Not osteoarthritis	Not osteoarthritis	Man	Normal weight	One chronic condition	80-84	Couple	4	Very good	1	1	1	1	1	74	1							No	No	No
Not osteoarthritis	Not osteoarthritis	Woman	Obesity	three or more chronic conditions	75-79	Alone	5	Fair	1	1	1	2	1	55	0.922017							No	No	No
Not osteoarthritis	Not osteoarthritis	Woman	Overweight	One chronic condition	50-54	Couple	4	Good	1	1	1	1	1	81	1							No	No	No
Not osteoarthritis	Not osteoarthritis	Man	Obesity	One chronic condition	60-64	Alone	5	Good	1	1	1	2	1	59	0.922017							No	No	No
Not osteoarthritis	Not osteoarthritis	Man	Overweight	One chronic condition	50-54	Couple	5	Good	1	1	1	2	1	70	0.922017							No	No	No
Not osteoarthritis	Not osteoarthritis	Woman	Obesity	three or more chronic conditions	80-84	Alone	5	Good	1	2	2	2	1	50	0.827949							No	No	No
Not osteoarthritis	Not osteoarthritis	Woman	Obesity	Two chronic conditions	85 o mÃ¡s	Alone		Poor	1	1	1	1	1	50	1							No	No	No
Not osteoarthritis	Not osteoarthritis	Man	Obesity	None	80-84	Alone	5	Good	1	1	1	1	1	81	1							No	No	No
Not osteoarthritis	Not osteoarthritis	Man	Obesity	three or more chronic conditions	70-74	Couple	5	Fair	1	1	1	1	1	65	1							No	No	No
Not osteoarthritis	Not osteoarthritis	Woman	Obesity	One chronic condition	60-64	Couple	5	Good	1	1	1	1	1	82	1							No	No	No
Not osteoarthritis	Not osteoarthritis	Woman	Obesity	three or more chronic conditions	65-69	Couple	5	Good	1	1	1	1	1	90	1							No	No	No
Not osteoarthritis	Not osteoarthritis	Man	Obesity	three or more chronic conditions	75-79	Couple	1	Fair	3	1	2	1	1	60	0.856705							No	No	No
Not osteoarthritis	Not osteoarthritis	Woman	Obesity	One chronic condition	55-59	Alone	5	Fair	1	1	1	1	1	50	1							No	No	No
Not osteoarthritis	Not osteoarthritis	Woman	Normal weight	One chronic condition	75-79	Alone	5	Very good	1	1	1	1	1	100	1							No	No	No
Not osteoarthritis	Not osteoarthritis	Woman	Normal weight	three or more chronic conditions	80-84	Alone	5	Fair	1	1	1	2	3	50	0.794484							No	No	No
Not osteoarthritis	Not osteoarthritis	Woman	Obesity	Two chronic conditions	80-84	Alone	5	Very good	1	1	1	1	1	90	1							No	No	No
Not osteoarthritis	Not osteoarthritis	Man	Overweight	None	55-59	Couple	2	Good	1	1	1	1	2	95	0.919261							No	No	No
Not osteoarthritis	Not osteoarthritis	Woman	Normal weight	None	65-69	Alone	5	Very good	1	1	1	1	1	99	1							No	No	No
Not osteoarthritis	Not osteoarthritis	Woman	Overweight	None	55-59	Couple	4	Very good	1	1	1	1	1	95	1							No	No	No
Not osteoarthritis	Not osteoarthritis	Man	Overweight	three or more chronic conditions	65-69	Alone	5	Good	1	1	1	1	1	80	1							No	No	No
Not osteoarthritis	Not osteoarthritis	Woman	Obesity	three or more chronic conditions	70-74	Couple	5	Good	1	1	1	1	1	80	1							No	No	No
Not osteoarthritis	Not osteoarthritis	Man	Overweight	None	60-64	Couple	5	Good	1	1	1	1	2	90	0.919261							No	No	No
Not osteoarthritis	Not osteoarthritis	Woman	Obesity	One chronic condition	85 o mÃ¡s	Alone	5	Good	1	1	1	1	1	75	1							No	No	No
Not osteoarthritis	Not osteoarthritis	Man	Overweight	Two chronic conditions	55-59	Alone	5	Poor	1	1	1	1	2	40	0.919261							No	No	No
Not osteoarthritis	Not osteoarthritis	Man	Overweight	One chronic condition	50-54	Couple	4	Good	1	1	1	1	2	89	0.919261							No	No	No
Not osteoarthritis	Not osteoarthritis	Man	Obesity	One chronic condition	50-54	Couple	5	Good	1	1	1	1	1	90	1							No	No	No
Not osteoarthritis	Not osteoarthritis	Man	Overweight	One chronic condition	65-69	Alone	1	Good	1	1	1	1	1	81	1							No	No	No
Not osteoarthritis	Not osteoarthritis	Woman	Obesity	One chronic condition	65-69	Couple	5	Good	1	1	1	1	1	90	1							No	No	No
Not osteoarthritis	Not osteoarthritis	Man	Overweight	Two chronic conditions	60-64	Couple	6	Good	1	1	1	1	1	90	1							No	No	No
Not osteoarthritis	Not osteoarthritis	Man	Obesity	three or more chronic conditions	70-74	Alone	4	Fair	1	1	1	1	1	69	1							No	No	No
Not osteoarthritis	Not osteoarthritis	Woman	Normal weight	None	55-59	Couple	3	Very good	1	1	1	1	1	80	1							No	No	No
Not osteoarthritis	Not osteoarthritis	Man	Obesity	three or more chronic conditions	70-74	Alone	5	Fair	1	1	1	1	1	70	1							No	No	No
Not osteoarthritis	Not osteoarthritis	Woman	Obesity	three or more chronic conditions	75-79	Couple	5	Very good	1	1	1	1	1	71	1							No	No	No
Not osteoarthritis	Not osteoarthritis	Man	Obesity	Two chronic conditions	55-59	Alone	6	Fair	1	1	1	1	1	71	1							No	No	No
Not osteoarthritis	Not osteoarthritis	Man	Obesity	One chronic condition	65-69	Couple	1	Very good	3	1	1	1	1	80	0.90075							No	No	No
Not osteoarthritis	Not osteoarthritis	Woman	Normal weight	three or more chronic conditions	50-54	Couple	2	Very good	1	1	1	1	1	90	1							No	No	No
Not osteoarthritis	Not osteoarthritis	Man	Obesity	One chronic condition	55-59	Couple	4	Good	1	1	1	1	1	90	1							No	No	No
Not osteoarthritis	Not osteoarthritis	Woman	Obesity	three or more chronic conditions	80-84	Alone	3	Poor	4	1	4	4	2	39	0.288881							No	No	No
Not osteoarthritis	Not osteoarthritis	Man	Obesity	One chronic condition	70-74	Alone	5	Very poor	4	1	4	2	1	50	0.537134							No	No	No
Not osteoarthritis	Not osteoarthritis	Man	Obesity	three or more chronic conditions	80-84	Alone	5	Fair	1	1	1	2	1	70	0.922017							No	No	No
Not osteoarthritis	Not osteoarthritis	Man	Normal weight	three or more chronic conditions	55-59	Alone	6	Good	1	1	1	1	1	65	1							No	No	No
Not osteoarthritis	Not osteoarthritis	Man	Overweight	three or more chronic conditions	65-69	Couple	4	Good	1	1	1	2	1	80	0.922017							No	No	No
Not osteoarthritis	Not osteoarthritis	Woman	Normal weight	three or more chronic conditions	60-64	Couple	4	Poor	1	1	1	3	2	50	0.818112							No	No	No
Not osteoarthritis	Not osteoarthritis	Woman	Normal weight	Two chronic conditions	50-54	Couple	3	Good	1	1	1	3	1	50	0.898851							No	No	No
Not osteoarthritis	Not osteoarthritis	Woman	Obesity	three or more chronic conditions	60-64	Alone	6	Good	1	1	1	1	1	60	1							No	No	No
Not osteoarthritis	Not osteoarthritis	Woman	Normal weight	three or more chronic conditions	50-54	Alone	2	Fair	1	1	1	3	3	50	0.771318							No	No	No
Not osteoarthritis	Not osteoarthritis	Man	Normal weight	One chronic condition	55-59	Alone	5	Poor	1	1	1	1	3	50	0.872467							No	No	No
Not osteoarthritis	Not osteoarthritis	Man	Overweight	three or more chronic conditions	75-79	Couple	3	Very good	1	1	1	1	1	90	1							No	No	No
Not osteoarthritis	Not osteoarthritis	Woman	Obesity	three or more chronic conditions	60-64	Couple	1	Very good	1	1	1	1	1	100	1							No	No	No
Not osteoarthritis	Not osteoarthritis	Man	Normal weight	Two chronic conditions	50-54	Alone	3	Good	1	1	1	1	1	85	1							No	No	No
Not osteoarthritis	Not osteoarthritis	Man	Overweight	three or more chronic conditions	50-54	Alone	3	Very poor	1	1	1	2	1	50	0.922017							No	No	No
Not osteoarthritis	Not osteoarthritis	Woman	Obesity	Two chronic conditions	55-59	Couple	5	Good	1	1	1	1	1	90	1							No	No	No
Not osteoarthritis	Not osteoarthritis	Man	Overweight	None	60-64	Couple	3	Very good	1	1	1	1	1	80	1							No	No	No
Not osteoarthritis	Not osteoarthritis	Woman	Overweight	three or more chronic conditions	50-54	Couple	5	Fair	1	1	1	3	1	60	0.898851							No	No	No
Not osteoarthritis	Not osteoarthritis	Man	Normal weight	three or more chronic conditions	65-69	Couple	1	Poor	1	1	1	3	1	60	0.898851							No	No	No
Not osteoarthritis	Not osteoarthritis	Man	Overweight	Two chronic conditions	50-54	Couple	3	Good	1	1	1	1	1	86	1							No	No	No
Not osteoarthritis	Not osteoarthritis	Man	Obesity	three or more chronic conditions	60-64	Couple	3	Fair	1	1	1	1	1	90	1							No	No	No
Not osteoarthritis	Not osteoarthritis	Man	Overweight	One chronic condition	55-59	Couple	3	Good	1	1	1	1	1	79	1							No	No	No
Not osteoarthritis	Not osteoarthritis	Man	Normal weight	Two chronic conditions	55-59	Couple	1	Good	1	1	1	2	1	70	0.922017							No	No	No
Not osteoarthritis	Not osteoarthritis	Man	Normal weight	Two chronic conditions	55-59	Alone	3	Poor	1	1	1	1	1	86	1							No	No	No
Not osteoarthritis	Not osteoarthritis	Man	Obesity	None	50-54	Couple	3	Very good	1	1	1	1	1	81	1							No	No	No
Not osteoarthritis	Not osteoarthritis	Woman	Obesity	None	60-64	Couple	3	Good	1	1	1	1	1	90	1							No	No	No
Not osteoarthritis	Not osteoarthritis	Man	Normal weight	Two chronic conditions	70-74	Couple	1	Good	1	1	1	1	1	70	1							No	No	No
Not osteoarthritis	Not osteoarthritis	Man	Obesity	None	55-59	Couple	4	Good	1	1	1	1	1	79	1							No	No	No
Not osteoarthritis	Not osteoarthritis	Man	Overweight	three or more chronic conditions	60-64	Couple	4	Poor	1	1	1	1	1	60	1							No	No	No
Not osteoarthritis	Not osteoarthritis	Woman	Normal weight	One chronic condition	50-54	Alone	6	Fair	1	1	1	1	1	90	1							No	No	No
Not osteoarthritis	Not osteoarthritis	Woman	Overweight	three or more chronic conditions	75-79	Alone	3	Good	1	1	2	1	1	50	0.955955							No	No	No
Not osteoarthritis	Not osteoarthritis	Man	Overweight	Two chronic conditions	50-54	Couple	5	Fair	1	1	1	2	1	70	0.922017							No	No	No
Not osteoarthritis	Not osteoarthritis	Woman	Obesity	three or more chronic conditions	80-84	Alone	4	Poor	3	1	3	1	1	50	0.851817							No	No	No
Not osteoarthritis	Not osteoarthritis	Woman	Obesity	three or more chronic conditions	60-64	Alone	3	Good	1	1	1	2	2	71	0.841278							No	No	No
Not osteoarthritis	Not osteoarthritis	Man	Obesity	One chronic condition	65-69	Couple	3	Good	1	1	1	1	1	80	1							No	No	No
Not osteoarthritis	Not osteoarthritis	Man	Overweight	Two chronic conditions	80-84	Couple	5	Fair	1	1	1	2	1	40	0.922017							No	No	No
Not osteoarthritis	Not osteoarthritis	Man	Obesity	three or more chronic conditions	70-74	Couple	5	Fair	1	1	1	2	1	51	0.922017							No	No	No
Not osteoarthritis	Not osteoarthritis	Man	Obesity	One chronic condition	50-54	Couple	5	Good	1	1	1	1	1	90	1							No	No	No
Not osteoarthritis	Not osteoarthritis	Man	Overweight	three or more chronic conditions	70-74	Alone	5	Good	1	1	1	1	2	80	0.919261							No	No	No
Not osteoarthritis	Not osteoarthritis	Man	Obesity	three or more chronic conditions	80-84	Couple	5	Poor	5	5	5	2	1	17	0.235395							No	No	No
Not osteoarthritis	Not osteoarthritis	Man	Obesity	None	65-69	Couple	1	Poor	4	2	4	1	1	5	0.565094							No	No	No
Not osteoarthritis	Not osteoarthritis	Man	Obesity	Two chronic conditions	50-54	Couple	6	Good	2	1	1	1	1	89	0.916028							No	No	No
Not osteoarthritis	Not osteoarthritis	Man	Obesity	Two chronic conditions	75-79	Alone	6	Poor	1	1	1	1	1	70	1							No	No	No
Not osteoarthritis	Not osteoarthritis	Woman	Obesity	Two chronic conditions	65-69	Alone	6	Good	1	1	1	1	1	90	1							No	No	No
Not osteoarthritis	Not osteoarthritis	Woman	Overweight	three or more chronic conditions	65-69	Couple	6	Good	1	1	1	1	1	100	1							No	No	No
Not osteoarthritis	Not osteoarthritis	Woman	Normal weight	three or more chronic conditions	75-79	Alone	4	Good	1	1	1	1	1	90	1							No	No	No
Not osteoarthritis	Not osteoarthritis	Woman	Overweight	Two chronic conditions	65-69	Couple	1	Good	1	1	1	1	1	90	1							No	No	No
Not osteoarthritis	Not osteoarthritis	Woman	Obesity	three or more chronic conditions	50-54	Alone	6	Fair	1	1	2	2	3	70	0.750439							No	No	No
Not osteoarthritis	Not osteoarthritis	Man	Overweight	three or more chronic conditions	55-59	Couple	5	Good	1	1	1	1	1	81	1							No	No	No
Not osteoarthritis	Not osteoarthritis	Man	Obesity	three or more chronic conditions	85 o mÃ¡s	Alone	5	Good	1	1	1	1	1	76	1							No	No	No
Not osteoarthritis	Not osteoarthritis	Man	Obesity	three or more chronic conditions	60-64	Couple	4	Fair	1	1	1	1	1	50	1							No	No	No
Not osteoarthritis	Not osteoarthritis	Man	Obesity	One chronic condition	50-54	Couple	4	Good	1	1	1	1	1	80	1							No	No	No
Not osteoarthritis	Not osteoarthritis	Man	Normal weight	One chronic condition	65-69	Couple	6	Very good	1	1	1	1	1	79	1							No	No	No
Not osteoarthritis	Not osteoarthritis	Woman	Obesity	three or more chronic conditions	65-69	Alone	5	Good	1	1	1	1	1	50	1							No	No	No
Not osteoarthritis	Not osteoarthritis	Woman	Obesity	three or more chronic conditions	85 o mÃ¡s	Alone	6	Good	2	2	1	1	1	70	0.866005							No	No	No
Not osteoarthritis	Not osteoarthritis	Woman	Underweight	One chronic condition	85 o mÃ¡s	Alone	4	Very poor	1	1	1	1	1		1							No	No	No
Not osteoarthritis	Not osteoarthritis	Man	Overweight	three or more chronic conditions	55-59	Couple	3	Fair	1	1	1	1	1	60	1							No	No	No
Not osteoarthritis	Not osteoarthritis	Man	Obesity	None	60-64	Couple	3	Very good	1	1	1	1	1	99	1							No	No	No
Not osteoarthritis	Not osteoarthritis	Man	Overweight	three or more chronic conditions	75-79	Couple	4	Good	1	1	1	1	1	81	1							No	No	No
Not osteoarthritis	Not osteoarthritis	Man	Obesity	One chronic condition	50-54	Couple	3	Good	1	1	1	1	1	60	1							No	No	No
Not osteoarthritis	Not osteoarthritis	Woman	Obesity	None	80-84	Alone	5	Good	1	1	1	1	1	81	1							No	No	No
Not osteoarthritis	Not osteoarthritis	Woman	Obesity	Two chronic conditions	55-59	Couple	3	Fair	1	1	1	2	1	70	0.922017							No	No	No
Not osteoarthritis	Not osteoarthritis	Man	Overweight	One chronic condition	60-64	Couple	5	Good	1	1	1	1	1	80	1							No	No	No
Not osteoarthritis	Not osteoarthritis	Man	Overweight	Two chronic conditions	60-64	Alone	5	Good	1	1	1	1	1	81	1							No	No	No
Not osteoarthritis	Not osteoarthritis	Woman	Normal weight	three or more chronic conditions	50-54	Couple	2	Fair	1	1	1	2	1	81	0.922017							No	No	No
Not osteoarthritis	Not osteoarthritis	Man	Obesity	three or more chronic conditions	50-54	Alone	1	Good	1	1	1	2	1	79	0.922017							No	No	No
Not osteoarthritis	Not osteoarthritis	Woman	Overweight	Two chronic conditions	70-74	Couple	3	Fair	1	1	1	1	1	61	1							No	No	No
Not osteoarthritis	Not osteoarthritis	Woman	Overweight	three or more chronic conditions	85 o mÃ¡s	Couple	6	Good	1	1	2	3	1	50	0.854806							No	No	No
Not osteoarthritis	Not osteoarthritis	Woman	Normal weight	One chronic condition	80-84	Alone	5	Good	1	1	1	1	1	57	1							No	No	No
Not osteoarthritis	Not osteoarthritis	Man	Overweight	three or more chronic conditions	75-79	Couple	4	Fair	1	1	1	2	1	40	0.922017							No	No	No
Not osteoarthritis	Not osteoarthritis	Man	Overweight	One chronic condition	60-64	Couple	4	Good	1	1	1	1	1	80	1							No	No	No
Not osteoarthritis	Not osteoarthritis	Woman	Obesity	One chronic condition	50-54	Alone	3	Very good	1	1	1	1	1	61	1							No	No	No
Not osteoarthritis	Not osteoarthritis	Man	Normal weight	None	50-54	Couple	6	Good	1	1	1	1	1	96	1							No	No	No
Not osteoarthritis	Not osteoarthritis	Man	Overweight	None	50-54	Couple	3	Good	1	1	1	1	1	70	1							No	No	No
Not osteoarthritis	Not osteoarthritis	Man	Overweight	None	65-69	Couple	2	Very good	1	1	1	1	1	100	1							No	No	No
Not osteoarthritis	Not osteoarthritis	Woman	Normal weight	None	50-54	Alone	2	Good	1	1	1	1	1	81	1							No	No	No
Not osteoarthritis	Not osteoarthritis	Man	Overweight	One chronic condition	55-59	Couple	1	Very good	1	1	1	1	1	96	1							No	No	No
Not osteoarthritis	Not osteoarthritis	Man	Overweight	Two chronic conditions	55-59	Couple	1	Very good	1	1	1	1	1	75	1							No	No	No
Not osteoarthritis	Not osteoarthritis	Woman	Normal weight	three or more chronic conditions	65-69	Alone	3	Very good	1	1	1	1	1	76	1							No	No	No
Not osteoarthritis	Not osteoarthritis	Man	Obesity	None	55-59	Couple	3	Good	1	1	1	1	1	86	1							No	No	No
Not osteoarthritis	Not osteoarthritis	Man	Overweight	three or more chronic conditions	70-74	Couple	3	Fair	4	5	5	4	5	14	-0.192297							No	No	No
Not osteoarthritis	Not osteoarthritis	Man	Overweight	One chronic condition	50-54	Couple	1	Good	1	1	1	1	1	91	1							No	No	No
Not osteoarthritis	Not osteoarthritis	Woman	Normal weight	None	55-59	Couple	1	Very good	1	1	1	1	1	100	1							No	No	No
Not osteoarthritis	Not osteoarthritis	Man	Overweight	three or more chronic conditions	55-59	Couple	3	Good	1	1	1	1	1	80	1							No	No	No
Not osteoarthritis	Not osteoarthritis	Woman	Obesity	None	50-54	Couple	1	Good	1	1	1	1	1	80	1							No	No	No
Not osteoarthritis	Not osteoarthritis	Woman	Normal weight	One chronic condition	50-54	Couple	2	Very good	1	1	1	1	1	95	1							No	No	No
Not osteoarthritis	Not osteoarthritis	Woman	Normal weight	None	55-59	Couple	1	Good	1	1	1	1	1	75	1							No	No	No
Not osteoarthritis	Not osteoarthritis	Man	Obesity	three or more chronic conditions	65-69	Couple	2	Good	1	1	1	1	1	60	1							No	No	No
Not osteoarthritis	Not osteoarthritis	Man	Overweight	three or more chronic conditions	80-84	Couple	3	Good	1	1	1	1	1	91	1							No	No	No
Not osteoarthritis	Not osteoarthritis	Woman	Overweight	One chronic condition	50-54	Couple	2	Good	1	1	1	1	1	80	1							No	No	No
Not osteoarthritis	Not osteoarthritis	Woman	Obesity	None	75-79	Alone		Good	1	1	1	1	1	86	1							No	No	No
Not osteoarthritis	Not osteoarthritis	Man	Obesity	Two chronic conditions	50-54	Alone	2	Good	1	1	1	1	1	86	1							No	No	No
Not osteoarthritis	Not osteoarthritis	Man	Normal weight	One chronic condition	60-64	Couple	1	Good	1	1	1	1	1	85	1							No	No	No
Not osteoarthritis	Not osteoarthritis	Man	Normal weight	One chronic condition	60-64	Couple	2	Very good	1	1	1	1	1	95	1							No	No	No
Not osteoarthritis	Not osteoarthritis	Woman	Obesity	Two chronic conditions	75-79	Alone		Fair	1	1	1	1	3	51	0.872467							No	No	No
Not osteoarthritis	Not osteoarthritis	Woman	Normal weight	three or more chronic conditions	85 o mÃ¡s	Alone		Fair	2	1	1	1	1	61	0.916028							No	No	No
Not osteoarthritis	Not osteoarthritis	Man	Obesity	three or more chronic conditions	85 o mÃ¡s	Alone	1	Fair	2	3	2	2	1	66	0.740708							No	No	No
Not osteoarthritis	Not osteoarthritis	Man	Overweight	three or more chronic conditions	75-79	Alone	3	Very good	1	1	1	1	1	60	1							No	No	No
Not osteoarthritis	Not osteoarthritis	Man	Normal weight	three or more chronic conditions	75-79	Couple	2	Good	1	1	1	1	1	80	1							No	No	No
Not osteoarthritis	Not osteoarthritis	Woman	Normal weight	One chronic condition	65-69	Couple	5	Good	1	1	1	1	1	50	1							No	No	No
Not osteoarthritis	Not osteoarthritis	Woman	Normal weight	three or more chronic conditions	55-59	Alone	5	Very good	1	1	1	1	1	96	1							No	No	No
Not osteoarthritis	Not osteoarthritis	Man	Normal weight	One chronic condition	55-59	Couple	1	Poor	1	1	1	3	1	50	0.898851							No	No	No
Not osteoarthritis	Not osteoarthritis	Man	Overweight	three or more chronic conditions	75-79	Couple	2	Fair	1	1	1	1	1	40	1							No	No	No
Not osteoarthritis	Not osteoarthritis	Woman	Obesity	Two chronic conditions	70-74	Couple	6	Good	1	1	1	1	1	82	1							No	No	No
Not osteoarthritis	Not osteoarthritis	Man	Overweight	One chronic condition	70-74	Couple	4	Very good	1	1	1	1	1	80	1							No	No	No
Not osteoarthritis	Not osteoarthritis	Man	Overweight	three or more chronic conditions	65-69	Couple	3	Fair	1	1	4	2	2	49	0.706131							No	No	No
Not osteoarthritis	Not osteoarthritis	Man	Overweight	three or more chronic conditions	75-79	Couple	6	Good	1	1	1	1	1	100	1							No	No	No
Not osteoarthritis	Not osteoarthritis	Woman	Obesity	None	85 o mÃ¡s	Alone	4	Fair	4	4	5	3	1	76	0.331909							No	No	No
Not osteoarthritis	Not osteoarthritis	Man	Overweight	One chronic condition	50-54	Alone	5	Good	1	1	1	2	1	70	0.922017							No	No	No
Not osteoarthritis	Not osteoarthritis	Man	Overweight	Two chronic conditions	70-74	Alone	3	Good	1	1	1	1	2	59	0.919261							No	No	No
Not osteoarthritis	Not osteoarthritis	Woman	Normal weight	three or more chronic conditions	65-69	Alone	4	Good	1	1	1	1	1	90	1							No	No	No
Not osteoarthritis	Not osteoarthritis	Woman	Normal weight	One chronic condition	50-54	Alone	2	Good	1	1	1	1	1	80	1							No	No	No
Not osteoarthritis	Not osteoarthritis	Woman	Overweight	None	50-54	Couple	1	Very good	1	1	1	1	1	100	1							No	No	No
Not osteoarthritis	Not osteoarthritis	Woman	Normal weight	None	70-74	Alone	6	Fair	1	1	1	1	1	80	1							No	No	No
Not osteoarthritis	Not osteoarthritis	Woman	Overweight	One chronic condition	55-59	Couple	2	Very good	1	1	1	1	1	80	1							No	No	No
Not osteoarthritis	Not osteoarthritis	Man	Normal weight	None	65-69	Couple	3	Good	1	1	1	1	1	96	1							No	No	No
Not osteoarthritis	Not osteoarthritis	Man	Normal weight	One chronic condition	60-64	Couple	4	Good	1	1	1	1	1	81	1							No	No	No
Not osteoarthritis	Not osteoarthritis	Woman	Normal weight	three or more chronic conditions	80-84	Alone		Fair	2	1	1	2	2	30	0.757306							No	No	No
Not osteoarthritis	Not osteoarthritis	Man	Overweight	Two chronic conditions	50-54	Couple	3	Good	1	1	1	1	1	64	1							No	No	No
Not osteoarthritis	Not osteoarthritis	Woman	Obesity	three or more chronic conditions	60-64	Alone	3	Fair	3	3	4	1	3	29	0.584777							No	No	No
Not osteoarthritis	Not osteoarthritis	Man	Normal weight	three or more chronic conditions	60-64	Couple	5	Good	1	1	1	1	1	90	1							No	No	No
Not osteoarthritis	Not osteoarthritis	Woman	Normal weight	One chronic condition	50-54	Alone	3	Good	1	1	1	2	1	80	0.922017							No	No	No
Not osteoarthritis	Not osteoarthritis	Man	Overweight	None	50-54	Couple	3	Good	1	1	1	1	1	87	1							No	No	No
Not osteoarthritis	Not osteoarthritis	Woman	Overweight	None	50-54	Alone	6	Good	1	1	1	1	1	89	1							No	No	No
Not osteoarthritis	Not osteoarthritis	Woman	Underweight	None	55-59	Alone	5	Good	1	1	1	2	2	80	0.841278							No	No	No
Not osteoarthritis	Not osteoarthritis	Woman	Underweight	three or more chronic conditions	50-54	Alone	3	Very good	1	1	1	1	1	89	1							No	No	No
Not osteoarthritis	Not osteoarthritis	Man	Overweight	One chronic condition	75-79	Couple	2	Good	1	1	1	1	1	90	1							No	No	No
Not osteoarthritis	Not osteoarthritis	Man	Overweight	three or more chronic conditions	65-69	Couple	1	Fair	1	1	1	1	1	70	1							No	No	No
Not osteoarthritis	Not osteoarthritis	Man	Overweight	three or more chronic conditions	50-54	Alone	4	Fair	1	1	1	1	1	71	1							No	No	No
Not osteoarthritis	Not osteoarthritis	Man	Overweight	three or more chronic conditions	55-59	Couple	5	Fair	2	1	1	2	2	50	0.757306							No	No	No
Not osteoarthritis	Not osteoarthritis	Man	Obesity	three or more chronic conditions	85 o mÃ¡s	Couple	5	Fair	3	1	2	2	1	60	0.778722							No	No	No
Not osteoarthritis	Not osteoarthritis	Man	Obesity	Two chronic conditions	80-84	Couple	5	Good	1	2	2	1	1	75	0.905932							No	No	No
Not osteoarthritis	Not osteoarthritis	Woman	Obesity	None	60-64	Couple	5	Good	1	1	1	1	1	90	1							No	No	No
Not osteoarthritis	Not osteoarthritis	Woman	Normal weight	three or more chronic conditions	55-59	Couple	4	Good	1	1	1	1	1	80	1							No	No	No
Not osteoarthritis	Not osteoarthritis	Man	Obesity	Two chronic conditions	70-74	Couple	5	Fair	1	1	1	1	1	79	1							No	No	No
Not osteoarthritis	Not osteoarthritis	Man	Obesity	three or more chronic conditions	70-74	Couple	5	Fair	1	1	1	1	1	75	1							No	No	No
Not osteoarthritis	Not osteoarthritis	Man	Obesity	three or more chronic conditions	60-64	Couple	5	Good	1	1	1	2	1	75	0.922017							No	No	No
Not osteoarthritis	Not osteoarthritis	Woman	Obesity	three or more chronic conditions	75-79	Alone	5	Fair	1	1	1	1	1	71	1							No	No	No
Not osteoarthritis	Not osteoarthritis	Woman	Normal weight	One chronic condition	60-64	Couple	2	Very good	1	1	1	1	1	90	1							No	No	No
Not osteoarthritis	Not osteoarthritis	Man	Overweight	three or more chronic conditions	50-54	Couple	5	Fair	1	1	1	2	1	55	0.922017							No	No	No
Not osteoarthritis	Not osteoarthritis	Woman	Obesity	Two chronic conditions	70-74	Couple	5	Good	1	1	1	1	1	74	1							No	No	No
Not osteoarthritis	Not osteoarthritis	Man	Overweight	Two chronic conditions	75-79	Alone	1	Good	1	1	1	1	1	70	1							No	No	No
Not osteoarthritis	Not osteoarthritis	Woman	Obesity	Two chronic conditions	85 o mÃ¡s	Alone	4	Fair	1	1	1	1	1	70	1							No	No	No
Not osteoarthritis	Not osteoarthritis	Man	Normal weight	None	65-69	Couple	2	Good	1	1	1	1	1	72	1							No	No	No
Not osteoarthritis	Not osteoarthritis	Woman	Overweight	three or more chronic conditions	70-74	Alone	6	Good	1	1	1	1	1	100	1							No	No	No
Not osteoarthritis	Not osteoarthritis	Man	Obesity	One chronic condition	85 o mÃ¡s	Alone	4	Fair	1	1	1	1	1	60	1							No	No	No
Not osteoarthritis	Not osteoarthritis	Man	Overweight	One chronic condition	65-69	Couple	5	Good	1	1	1	1	1	76	1							No	No	No
Not osteoarthritis	Not osteoarthritis	Woman	Normal weight	three or more chronic conditions	85 o mÃ¡s	Alone	5	Fair	1	1	1	1	1	55	1							No	No	No
Not osteoarthritis	Not osteoarthritis	Woman	Normal weight	three or more chronic conditions	85 o mÃ¡s	Alone		Fair	1	1	1	1	1	91	1							No	No	No
Not osteoarthritis	Not osteoarthritis	Man	Overweight	Two chronic conditions	85 o mÃ¡s	Alone	5	Good	1	1	1	1	1	50	1							No	No	No
Not osteoarthritis	Not osteoarthritis	Woman	Obesity	None	55-59	Couple	5	Good	1	1	1	1	1	75	1							No	No	No
Not osteoarthritis	Not osteoarthritis	Woman	Overweight	three or more chronic conditions	75-79	Alone	5	Fair	1	1	1	1	1	81	1							No	No	No
Not osteoarthritis	Not osteoarthritis	Man	Obesity	three or more chronic conditions	55-59	Couple	5	Good	1	1	1	1	1	95	1							No	No	No
Not osteoarthritis	Not osteoarthritis	Man	Overweight	three or more chronic conditions	65-69	Couple	4	Very good	1	1	1	1	1	91	1							No	No	No
Not osteoarthritis	Not osteoarthritis	Man	Obesity	None	50-54	Couple	5	Good	1	1	1	1	1	91	1							No	No	No
Not osteoarthritis	Not osteoarthritis	Man	Normal weight	three or more chronic conditions	70-74	Couple	1	Fair	1	1	1	2	2	51	0.841278							No	No	No
Not osteoarthritis	Not osteoarthritis	Man	Overweight	Two chronic conditions	60-64	Couple	5	Good	1	1	1	1	1	79	1							No	No	No
Not osteoarthritis	Not osteoarthritis	Woman	Obesity	three or more chronic conditions	65-69	Couple	3	Good	1	1	1	1	1	80	1							No	No	No
Not osteoarthritis	Not osteoarthritis	Woman	Obesity	Two chronic conditions	75-79	Alone	3	Fair	2	1	1	1	1	60	0.916028							No	No	No
Not osteoarthritis	Not osteoarthritis	Man	Obesity	One chronic condition	80-84	Couple	5	Good	2	1	1	1	1	80	0.916028							No	No	No
Not osteoarthritis	Not osteoarthritis	Woman	Overweight	three or more chronic conditions	60-64	Couple	4	Fair	1	1	1	1	1	70	1							No	No	No
Not osteoarthritis	Not osteoarthritis	Man	Normal weight	None	50-54	Alone	1	Very good	1	1	1	1	1	99	1							No	No	No
Not osteoarthritis	Not osteoarthritis	Man	Overweight	One chronic condition	70-74	Couple	5	Poor	1	1	1	1	1	100	1							No	No	No
Not osteoarthritis	Not osteoarthritis	Woman	Obesity	None	80-84	Alone	2	Good	1	1	1	1	1	79	1							No	No	No
Not osteoarthritis	Not osteoarthritis	Woman	Obesity	three or more chronic conditions	65-69	Alone	5	Very poor	3	1	1	2	1	60	0.822767							No	No	No
Not osteoarthritis	Not osteoarthritis	Man	Obesity	three or more chronic conditions	70-74	Couple	5	Fair	1	1	1	2	1	75	0.922017							No	No	No
Not osteoarthritis	Not osteoarthritis	Woman	Overweight	Two chronic conditions	60-64	Couple	5	Fair	1	1	1	2	1	61	0.922017							No	No	No
Not osteoarthritis	Not osteoarthritis	Man	Overweight	Two chronic conditions	70-74	Couple	4	Good	1	1	1	1	1	80	1							No	No	No
Not osteoarthritis	Not osteoarthritis	Woman	Obesity	None	50-54	Couple	5	Good	1	1	1	1	1	80	1							No	No	No
Not osteoarthritis	Not osteoarthritis	Man	Overweight	One chronic condition	55-59	Couple	3	Good	1	1	1	1	1	90	1							No	No	No
Not osteoarthritis	Not osteoarthritis	Man	Obesity	three or more chronic conditions	80-84	Alone	4	Good	1	1	1	1	1	71	1							No	No	No
Not osteoarthritis	Not osteoarthritis	Man	Obesity	three or more chronic conditions	60-64	Alone	6	Fair	1	1	1	1	2	59	0.919261							No	No	No
Not osteoarthritis	Not osteoarthritis	Woman	Obesity	three or more chronic conditions	80-84	Couple	4	Fair	4	4	5	3	1	50	0.331909							No	No	No
Not osteoarthritis	Not osteoarthritis	Woman	Overweight	three or more chronic conditions	70-74	Couple	5	Good	1	1	1	1	1	60	1							No	No	No
Not osteoarthritis	Not osteoarthritis	Man	Overweight	One chronic condition	75-79	Alone	5	Good	1	1	1	1	1	79	1							No	No	No
Not osteoarthritis	Not osteoarthritis	Woman	Overweight	three or more chronic conditions	60-64	Couple	5	Good	1	1	1	1	1	50	1							No	No	No
Not osteoarthritis	Not osteoarthritis	Woman	Overweight	three or more chronic conditions	65-69	Alone	6	Very good	1	1	1	1	1	90	1							No	No	No
Not osteoarthritis	Not osteoarthritis	Woman	Obesity	One chronic condition	75-79	Couple	4	Good	1	1	1	1	1	69	1							No	No	No
Not osteoarthritis	Not osteoarthritis	Woman	Obesity	three or more chronic conditions	65-69	Alone	5	Good	1	1	1	1	2	70	0.919261							No	No	No
Not osteoarthritis	Not osteoarthritis	Woman	Obesity	three or more chronic conditions	60-64	Alone	2	Poor	4	4	5	1	1	50	0.433058							No	No	No
Not osteoarthritis	Not osteoarthritis	Man	Obesity	None	60-64	Alone	5	Good	1	1	1	1	1	79	1							No	No	No
Not osteoarthritis	Not osteoarthritis	Woman	Obesity	One chronic condition	85 o mÃ¡s	Alone	5	Good	1	1	3	1	1	80	0.951068							No	No	No
Not osteoarthritis	Not osteoarthritis	Woman	Normal weight	One chronic condition	50-54	Couple	5	Good	1	1	1	1	1	80	1							No	No	No
Not osteoarthritis	Not osteoarthritis	Woman	Obesity	None	75-79	Couple	5	Fair	1	1	1	1	1	81	1							No	No	No
Not osteoarthritis	Not osteoarthritis	Man	Obesity	One chronic condition	70-74	Alone	5	Poor	1	1	1	2	1	50	0.922017							No	No	No
Not osteoarthritis	Not osteoarthritis	Man	Obesity	Two chronic conditions	65-69	Alone	6	Good	1	1	1	1	1	85	1							No	No	No
Not osteoarthritis	Not osteoarthritis	Woman	Obesity	One chronic condition	75-79	Alone	5	Fair	1	1	1	1	1	74	1							No	No	No
Not osteoarthritis	Not osteoarthritis	Woman	Obesity	One chronic condition	55-59	Couple	4	Good	1	1	1	1	1	64	1							No	No	No
Not osteoarthritis	Not osteoarthritis	Man	Overweight	One chronic condition	65-69	Alone	5	Good	1	1	1	1	1	80	1							No	No	No
Not osteoarthritis	Not osteoarthritis	Woman	Overweight	three or more chronic conditions	50-54	Couple	5	Poor	1	1	1	1	3	50	0.872467							No	No	No
Not osteoarthritis	Not osteoarthritis	Woman	Normal weight	One chronic condition	60-64	Couple	6	Fair	1	1	1	1	2	60	0.919261							No	No	No
Not osteoarthritis	Not osteoarthritis	Man	Overweight	Two chronic conditions	55-59	Couple	3	Fair	2	1	1	1	1	51	0.916028							No	No	No
Not osteoarthritis	Not osteoarthritis	Woman	Overweight	three or more chronic conditions	65-69	Alone	6	Fair	1	1	1	2	1	51	0.922017							No	No	No
Not osteoarthritis	Not osteoarthritis	Man	Obesity	None	75-79	Couple	1	Fair	1	1	1	1	2	80	0.919261							No	No	No
Not osteoarthritis	Not osteoarthritis	Man	Normal weight	One chronic condition	55-59	Couple	1	Good	1	1	1	2	1	80	0.922017							No	No	No
Not osteoarthritis	Not osteoarthritis	Woman	Overweight	Two chronic conditions	55-59	Couple	5	Good	1	1	1	2	1	95	0.922017							No	No	No
Not osteoarthritis	Not osteoarthritis	Man	Overweight	Two chronic conditions	60-64	Couple	3	Good	1	1	1	1	1	84	1							No	No	No
Not osteoarthritis	Not osteoarthritis	Woman	Obesity	Two chronic conditions	65-69	Couple	6	Good	1	1	1	1	1	90	1							No	No	No
Not osteoarthritis	Not osteoarthritis	Woman	Normal weight	None	50-54	Couple	3	Good	1	1	1	1	1	100	1							No	No	No
Not osteoarthritis	Not osteoarthritis	Woman	Overweight	One chronic condition	50-54	Couple	5	Good	1	1	1	1	1	87	1							No	No	No
Not osteoarthritis	Not osteoarthritis	Man	Overweight	three or more chronic conditions	80-84	Couple	5	Fair	1	1	1	1	1	65	1							No	No	No
Not osteoarthritis	Not osteoarthritis	Man	Overweight	three or more chronic conditions	70-74	Couple	1	Poor	4	3	3	1	1	76	0.648039							No	No	No
Not osteoarthritis	Not osteoarthritis	Woman	Overweight	One chronic condition	50-54	Alone	5	Good	1	1	1	1	3	51	0.872467							No	No	No
Not osteoarthritis	Not osteoarthritis	Man	Overweight	One chronic condition	55-59	Couple	5	Very good	1	1	1	1	1	94	1							No	No	No
Not osteoarthritis	Not osteoarthritis	Man	Overweight	Two chronic conditions	60-64	Couple	1	Good	1	1	1	1	1	83	1							No	No	No
Not osteoarthritis	Not osteoarthritis	Woman	Obesity	Two chronic conditions	65-69	Couple		Good	1	1	1	3	2	91	0.818112							No	No	No
Not osteoarthritis	Not osteoarthritis	Man	Normal weight	three or more chronic conditions	85 o mÃ¡s	Alone	5	Fair	4	2	5	2	2	51	0.388363							No	No	No
Not osteoarthritis	Not osteoarthritis	Woman	Overweight	three or more chronic conditions	70-74	Alone	3	Fair	1	1	1	1	2	60	0.919261							No	No	No
Not osteoarthritis	Not osteoarthritis	Man	Normal weight	One chronic condition	55-59	Alone	4	Good	1	1	1	1	1	86	1							No	No	No
Not osteoarthritis	Not osteoarthritis	Woman	Normal weight	three or more chronic conditions	50-54	Couple	1	Good	1	1	1	1	1	41	1							No	No	No
Not osteoarthritis	Not osteoarthritis	Man	Normal weight	three or more chronic conditions	85 o mÃ¡s	Couple	3	Good	3	1	1	2	1	59	0.822767							No	No	No
Not osteoarthritis	Not osteoarthritis	Woman	Overweight	three or more chronic conditions	55-59	Couple	5	Fair	1	1	1	4	2	90	0.673763							No	No	No
Not osteoarthritis	Not osteoarthritis	Woman	Obesity	three or more chronic conditions	60-64	Alone	4	Fair	3	1	3	3	2	59	0.669929							No	No	No
Not osteoarthritis	Not osteoarthritis	Man	Obesity	Two chronic conditions	55-59	Couple	3	Good	1	1	1	1	1	85	1							No	No	No
Not osteoarthritis	Not osteoarthritis	Man	Overweight	Two chronic conditions	80-84	Couple	5	Good	1	1	1	1	1	70	1							No	No	No
Not osteoarthritis	Not osteoarthritis	Woman	Normal weight	Two chronic conditions	50-54	Couple	2	Very poor	1	1	1	1	2	25	0.919261							No	No	No
Not osteoarthritis	Not osteoarthritis	Man	Overweight	One chronic condition	60-64	Couple	4	Good	1	1	1	1	1	81	1							No	No	No
Not osteoarthritis	Not osteoarthritis	Man	Overweight	Two chronic conditions	60-64	Alone	6	Good	1	1	1	1	1	70	1							No	No	No
Not osteoarthritis	Not osteoarthritis	Man	Obesity	One chronic condition	70-74	Couple	1	Very good	1	1	1	1	1	86	1							No	No	No
Not osteoarthritis	Not osteoarthritis	Woman	Normal weight	One chronic condition	50-54	Alone	4	Good	1	1	1	1	1	80	1							No	No	No
Not osteoarthritis	Not osteoarthritis	Woman	Normal weight	Two chronic conditions	65-69	Couple	2	Fair	1	1	1	3	1	41	0.898851							No	No	No
Not osteoarthritis	Not osteoarthritis	Woman	Obesity	three or more chronic conditions	55-59	Couple	4	Good	1	1	1	1	1	80	1							No	No	No
Not osteoarthritis	Not osteoarthritis	Man	Overweight	three or more chronic conditions	70-74	Couple	2	Poor	1	1	1	1	1	36	1							No	No	No
Not osteoarthritis	Not osteoarthritis	Man	Overweight	three or more chronic conditions	75-79	Couple	5	Fair	1	1	1	1	1	69	1							No	No	No
Not osteoarthritis	Not osteoarthritis	Woman	Obesity	three or more chronic conditions	75-79	Alone		Good	2	1	1	1	1	90	0.916028							No	No	No
Not osteoarthritis	Not osteoarthritis	Man	Obesity	three or more chronic conditions	70-74	Couple	4	Good	1	1	1	1	1	60	1							No	No	No
Not osteoarthritis	Not osteoarthritis	Woman	Obesity	three or more chronic conditions	75-79	Couple	6	Fair	2	3	3	1	1	69	0.813803							No	No	No
Not osteoarthritis	Not osteoarthritis	Man	Obesity	three or more chronic conditions	50-54	Couple	5	Fair	1	1	1	1	1	81	1							No	No	No
Not osteoarthritis	Not osteoarthritis	Woman	Obesity	One chronic condition	55-59	Couple	5	Good	1	1	1	1	1	91	1							No	No	No
Not osteoarthritis	Not osteoarthritis	Man	Normal weight	Two chronic conditions	75-79	Couple	3	Good	1	1	1	1	1	80	1							No	No	No
Not osteoarthritis	Not osteoarthritis	Woman	Overweight	One chronic condition	75-79	Alone	5	Good	1	1	1	1	1	79	1							No	No	No
Not osteoarthritis	Not osteoarthritis	Woman	Normal weight	None	60-64	Alone	6	Very good	1	1	1	1	1	95	1							No	No	No
Not osteoarthritis	Not osteoarthritis	Man	Normal weight	three or more chronic conditions	75-79	Alone	1	Fair	1	1	2	2	1	40	0.877972							No	No	No
Not osteoarthritis	Not osteoarthritis	Man	Overweight	Two chronic conditions	75-79	Couple	5	Good	1	1	1	1	1	70	1							No	No	No
Not osteoarthritis	Not osteoarthritis	Man	Normal weight	three or more chronic conditions	70-74	Alone	1	Very good	1	1	1	1	1	91	1							No	No	No
Not osteoarthritis	Not osteoarthritis	Woman	Normal weight	One chronic condition	55-59	Couple	1	Good	1	1	1	1	1	92	1							No	No	No
Not osteoarthritis	Not osteoarthritis	Woman	Overweight	Two chronic conditions	65-69	Alone	2	Good	1	1	2	1	1	81	0.955955							No	No	No
Not osteoarthritis	Not osteoarthritis	Man	Obesity	One chronic condition	55-59	Couple	1	Fair	1	1	1	2	1	61	0.922017							No	No	No
Not osteoarthritis	Not osteoarthritis	Man	Obesity	three or more chronic conditions	50-54	Couple	5	Fair	1	1	1	1	1	70	1							No	No	No
Not osteoarthritis	Not osteoarthritis	Man	Obesity	three or more chronic conditions	50-54	Alone	4	Fair	1	1	1	1	4	45	0.729531							No	No	No
Not osteoarthritis	Not osteoarthritis	Man	Overweight	three or more chronic conditions	60-64	Alone	5	Good	1	1	1	1	1	81	1							No	No	No
Not osteoarthritis	Not osteoarthritis	Man	Normal weight	One chronic condition	50-54	Couple	4	Very good	1	1	1	1	1	82	1							No	No	No
Not osteoarthritis	Not osteoarthritis	Man	Normal weight	Two chronic conditions	60-64	Couple	3	Good	1	1	1	1	1	80	1							No	No	No
Not osteoarthritis	Not osteoarthritis	Man	Overweight	three or more chronic conditions	80-84	Couple	2	Very good	1	1	1	1	1	100	1							No	No	No
Not osteoarthritis	Not osteoarthritis	Man	Normal weight	three or more chronic conditions	70-74	Couple	5	Fair	2	1	2	1	1	70	0.871984							No	No	No
Not osteoarthritis	Not osteoarthritis	Man	Obesity	Two chronic conditions	60-64	Alone	5	Fair	1	1	1	1	1	81	1							No	No	No
Not osteoarthritis	Not osteoarthritis	Woman	Normal weight	three or more chronic conditions	55-59	Alone	6	Good	1	1	1	3	1	76	0.898851							No	No	No
Not osteoarthritis	Not osteoarthritis	Woman	Overweight	three or more chronic conditions	55-59	Couple	5	Good	1	1	1	1	1	81	1							No	No	No
Not osteoarthritis	Not osteoarthritis	Woman	Normal weight	None	80-84	Couple	5	Fair	1	1	1	1	1	88	1							No	No	No
Not osteoarthritis	Not osteoarthritis	Woman	Overweight	Two chronic conditions	80-84	Alone		Fair	3	4	4	1	3	69	0.474019							No	No	No
Not osteoarthritis	Not osteoarthritis	Man	Overweight	None	50-54	Couple	4	Good	1	1	1	1	1	91	1							No	No	No
Not osteoarthritis	Not osteoarthritis	Woman	Normal weight	three or more chronic conditions	80-84	Alone	5	Good	3	3	4	2	1	61	0.634327							No	No	No
Not osteoarthritis	Not osteoarthritis	Man	Obesity	three or more chronic conditions	50-54	Alone		Fair	1	1	1	1	1	69	1							No	No	No
Not osteoarthritis	Not osteoarthritis	Woman	Obesity	Two chronic conditions	80-84	Alone	5	Good	1	1	1	1	1	75	1							No	No	No
Not osteoarthritis	Not osteoarthritis	Woman	Normal weight	Two chronic conditions	60-64	Alone	3	Good	1	1	1	1	2	70	0.919261							No	No	No
Not osteoarthritis	Not osteoarthritis	Woman	Overweight	three or more chronic conditions	85 o mÃ¡s	Alone	5	Poor	2	2	3	2	1	61	0.73909							No	No	No
Not osteoarthritis	Not osteoarthritis	Woman	Overweight	three or more chronic conditions	60-64	Couple	2	Good	1	1	1	1	1	52	1							No	No	No
Not osteoarthritis	Not osteoarthritis	Man	Normal weight	One chronic condition	55-59	Alone	5	Good	1	1	1	1	1	80	1							No	No	No
Not osteoarthritis	Not osteoarthritis	Man	Normal weight	three or more chronic conditions	55-59	Alone	5	Fair	1	1	1	2	2	50	0.841278							No	No	No
Not osteoarthritis	Not osteoarthritis	Man	Obesity	three or more chronic conditions	60-64	Couple	5	Good	1	1	1	1	1	100	1							No	No	No
Not osteoarthritis	Not osteoarthritis	Man	Obesity	Two chronic conditions	50-54	Alone	6	Good	2	1	1	1	1	91	0.916028							No	No	No
Not osteoarthritis	Not osteoarthritis	Woman	Obesity	three or more chronic conditions	75-79	Couple	5	Good	1	1	1	1	3	100	0.872467							No	No	No
Not osteoarthritis	Not osteoarthritis	Woman	Overweight	three or more chronic conditions	85 o mÃ¡s	Alone	5	Fair	3	1	3	2	3	40	0.646301							No	No	No
Not osteoarthritis	Not osteoarthritis	Man	Normal weight	One chronic condition	50-54	Couple	5	Good	1	1	1	1	1	95	1							No	No	No
Not osteoarthritis	Not osteoarthritis	Man	Overweight	None	55-59	Alone	5	Good	1	1	1	1	1	71	1							No	No	No
Not osteoarthritis	Not osteoarthritis	Woman	Obesity	Two chronic conditions	55-59	Couple	4	Good	1	1	1	1	1	79	1							No	No	No
Not osteoarthritis	Not osteoarthritis	Woman	Normal weight	One chronic condition	50-54	Couple	5	Good	1	1	1	1	1	74	1							No	No	No
Not osteoarthritis	Not osteoarthritis	Man	Overweight	One chronic condition	65-69	Couple	5	Good	1	1	1	1	1	80	1							No	No	No
Not osteoarthritis	Not osteoarthritis	Woman	Overweight	three or more chronic conditions	60-64	Couple	5	Good	1	1	1	2	3	62	0.794484							No	No	No
Not osteoarthritis	Not osteoarthritis	Man	Overweight	three or more chronic conditions	55-59	Couple	1	Good	1	1	1	1	1	60	1							No	No	No
Not osteoarthritis	Not osteoarthritis	Man	Normal weight	None	75-79	Couple	5	Good	1	1	1	1	1	91	1							No	No	No
Not osteoarthritis	Not osteoarthritis	Man	Obesity	three or more chronic conditions	65-69	Couple	5	Fair	1	1	2	1	1	51	0.955955							No	No	No
Not osteoarthritis	Not osteoarthritis	Woman	Overweight	One chronic condition	80-84	Alone		Good	1	1	1	2	2	70	0.841278							No	No	No
Not osteoarthritis	Not osteoarthritis	Man	Overweight	three or more chronic conditions	60-64	Alone	3	Good	1	1	1	1	1	70	1							No	No	No
Not osteoarthritis	Not osteoarthritis	Woman	Overweight	three or more chronic conditions	85 o mÃ¡s	Alone	3	Very good	1	1	1	1	1	79	1							No	No	No
Not osteoarthritis	Not osteoarthritis	Woman	Normal weight	One chronic condition	50-54	Couple	5	Good	1	1	1	1	1	91	1							No	No	No
Not osteoarthritis	Not osteoarthritis	Woman	Normal weight	three or more chronic conditions	65-69	Alone	5	Good	1	1	1	1	2	50	0.919261							No	No	No
Not osteoarthritis	Not osteoarthritis	Man	Obesity	Two chronic conditions	60-64	Couple	4	Good	1	1	1	1	1	70	1							No	No	No
Not osteoarthritis	Not osteoarthritis	Man	Normal weight	One chronic condition	65-69	Alone	5	Good	1	1	1	1	1	69	1							No	No	No
Not osteoarthritis	Not osteoarthritis	Woman	Normal weight	three or more chronic conditions	60-64	Alone	5	Fair	1	1	1	1	1	50	1							No	No	No
Not osteoarthritis	Not osteoarthritis	Man	Normal weight	One chronic condition	70-74	Couple	4	Good	1	1	1	1	1	73	1							No	No	No
Not osteoarthritis	Not osteoarthritis	Man	Overweight	None	75-79	Couple	2	Good	1	1	1	1	1	85	1							No	No	No
Not osteoarthritis	Not osteoarthritis	Man	Normal weight	three or more chronic conditions	80-84	Alone	2	Poor	4	2	2	4	2	36	0.329959							No	No	No
Not osteoarthritis	Not osteoarthritis	Man	Overweight	three or more chronic conditions	80-84	Alone	5	Fair	3	2	1	2	1	65	0.772743							No	No	No
Not osteoarthritis	Not osteoarthritis	Man	Obesity	None	55-59	Alone	4	Good	1	1	1	2	1	59	0.922017							No	No	No
Not osteoarthritis	Not osteoarthritis	Man	Overweight	three or more chronic conditions	80-84	Couple	5	Fair	2	1	1	2	1	36	0.838045							No	No	No
Not osteoarthritis	Not osteoarthritis	Woman	Overweight	Two chronic conditions	55-59	Couple	4	Good	1	1	1	1	1	100	1							No	No	No
Not osteoarthritis	Not osteoarthritis	Woman	Overweight	three or more chronic conditions	85 o mÃ¡s	Alone	5	Fair	2	1	1	1	1	70	0.916028							No	No	No
Not osteoarthritis	Not osteoarthritis	Man	Overweight	three or more chronic conditions	55-59	Alone	4	Poor	2	1	1	1	1	50	0.916028							No	No	No
Not osteoarthritis	Not osteoarthritis	Man	Overweight	three or more chronic conditions	75-79	Couple	5	Fair	1	1	1	1	1	61	1							No	No	No
Not osteoarthritis	Not osteoarthritis	Woman	Overweight	One chronic condition	65-69	Couple	5	Good	1	1	1	1	1	70	1							No	No	No
Not osteoarthritis	Not osteoarthritis	Woman	Obesity	three or more chronic conditions	75-79	Couple	1	Fair	3	1	2	2	2	42	0.697982							No	No	No
Not osteoarthritis	Not osteoarthritis	Man	Overweight	Two chronic conditions	65-69	Couple	4	Good	1	1	1	1	1	70	1							No	No	No
Not osteoarthritis	Not osteoarthritis	Woman	Overweight	None	55-59	Couple	6	Good	1	1	1	1	1	100	1							No	No	No
Not osteoarthritis	Not osteoarthritis	Woman	Overweight	Two chronic conditions	60-64	Couple	4	Good	1	1	1	1	1	90	1							No	No	No
Not osteoarthritis	Not osteoarthritis	Man	Overweight	One chronic condition	60-64	Couple	5	Very good	1	1	1	1	1	90	1							No	No	No
Not osteoarthritis	Not osteoarthritis	Woman	Obesity	three or more chronic conditions	65-69	Alone	5	Good	1	1	1	1	1	81	1							No	No	No
Not osteoarthritis	Not osteoarthritis	Woman	Obesity	None	55-59	Alone	5	Good	1	1	1	1	1	79	1							No	No	No
Not osteoarthritis	Not osteoarthritis	Woman	Obesity	Two chronic conditions	60-64	Alone	2	Good	1	1	1	1	1	76	1							No	No	No
Not osteoarthritis	Not osteoarthritis	Woman	Overweight	Two chronic conditions	65-69	Couple	5	Good	1	1	1	1	1	60	1							No	No	No
Not osteoarthritis	Not osteoarthritis	Woman	Overweight	One chronic condition	65-69	Couple	1	Good	1	1	1	1	1	79	1							No	No	No
Not osteoarthritis	Not osteoarthritis	Woman	Overweight	three or more chronic conditions	70-74	Couple	6	Fair	1	1	1	2	1	49	0.922017							No	No	No
Not osteoarthritis	Not osteoarthritis	Woman	Overweight	One chronic condition	50-54	Alone	6	Fair	1	1	1	1	1	59	1							No	No	No
Not osteoarthritis	Not osteoarthritis	Man	Obesity	three or more chronic conditions	85 o mÃ¡s	Couple	5	Good	2	1	1	2	1	79	0.838045							No	No	No
Not osteoarthritis	Not osteoarthritis	Woman	Overweight	One chronic condition	70-74	Alone	4	Good	1	1	1	1	1	90	1							No	No	No
Not osteoarthritis	Not osteoarthritis	Man	Obesity	None	50-54	Couple	1	Good	1	1	1	1	1	86	1							No	No	No
Not osteoarthritis	Not osteoarthritis	Man	Overweight	three or more chronic conditions	70-74	Alone	5	Good	3	1	1	1	1	49	0.90075							No	No	No
Not osteoarthritis	Not osteoarthritis	Woman	Underweight	Two chronic conditions	75-79	Alone		Good	1	1	1	1	1	70	1							No	No	No
Not osteoarthritis	Not osteoarthritis	Woman	Overweight	three or more chronic conditions	75-79	Alone	4	Fair	1	1	1	1	1	69	1							No	No	No
Not osteoarthritis	Not osteoarthritis	Man	Overweight	three or more chronic conditions	55-59	Couple	6	Good	1	1	1	1	1	90	1							No	No	No
Not osteoarthritis	Not osteoarthritis	Man	Normal weight	three or more chronic conditions	85 o mÃ¡s	Couple	6	Fair	1	1	1	1	1	71	1							No	No	No
Not osteoarthritis	Not osteoarthritis	Woman	Overweight	One chronic condition	75-79	Alone	5	Good	1	1	1	1	1	97	1							No	No	No
Not osteoarthritis	Not osteoarthritis	Woman	Obesity	None	75-79	Alone	4	Fair	2	1	1	2	2	68	0.757306							No	No	No
Not osteoarthritis	Not osteoarthritis	Woman	Obesity	One chronic condition	85 o mÃ¡s	Alone	6	Good	2	1	1	1	1	78	0.916028							No	No	No
Not osteoarthritis	Not osteoarthritis	Man	Normal weight	None	80-84	Alone	5	Good	1	1	1	2	1	90	0.922017							No	No	No
Not osteoarthritis	Not osteoarthritis	Man	Overweight	three or more chronic conditions	50-54	Couple	5	Very poor	2	1	2	4	1	51	0.626486							No	No	No
Not osteoarthritis	Not osteoarthritis	Woman	Obesity	Two chronic conditions	65-69	Alone	5	Good	1	1	1	2	1	99	0.922017							No	No	No
Not osteoarthritis	Not osteoarthritis	Man	Obesity	three or more chronic conditions	60-64	Couple	1	Fair	1	1	1	2	2	75	0.841278							No	No	No
Not osteoarthritis	Not osteoarthritis	Woman	Overweight	three or more chronic conditions	65-69	Alone		Good	1	1	1	2	2	80	0.841278							No	No	No
Not osteoarthritis	Not osteoarthritis	Man	Normal weight	One chronic condition	65-69	Couple	4	Good	1	1	1	1	1	74	1							No	No	No
Not osteoarthritis	Not osteoarthritis	Woman	Overweight	three or more chronic conditions	60-64	Couple	5	Good	1	1	1	1	1	71	1							No	No	No
Not osteoarthritis	Not osteoarthritis	Woman	Overweight	Two chronic conditions	50-54	Couple	3	Fair	1	1	3	3	1	84	0.849919							No	No	No
Not osteoarthritis	Not osteoarthritis	Man	Overweight	None	60-64	Alone	5	Good	1	1	1	1	1	61	1							No	No	No
Not osteoarthritis	Not osteoarthritis	Man	Overweight	None	60-64	Alone	5	Very good	1	1	1	1	1	100	1							No	No	No
Not osteoarthritis	Not osteoarthritis	Woman	Normal weight	One chronic condition	50-54	Alone	1	Good	1	1	1	2	1	88	0.922017							No	No	No
Not osteoarthritis	Not osteoarthritis	Man	Overweight	Two chronic conditions	50-54	Couple	3	Very good	1	1	1	1	1	89	1							No	No	No
Not osteoarthritis	Not osteoarthritis	Man	Normal weight	One chronic condition	55-59	Couple	1	Good	1	1	1	1	1	91	1							No	No	No
Not osteoarthritis	Not osteoarthritis	Man	Overweight	One chronic condition	55-59	Couple	6	Fair	1	1	1	1	1	100	1							No	No	No
Not osteoarthritis	Not osteoarthritis	Man	Overweight	Two chronic conditions	70-74	Couple	5	Good	1	1	1	1	1	93	1							No	No	No
Not osteoarthritis	Not osteoarthritis	Man	Obesity	One chronic condition	60-64	Couple	3	Poor	5	5	5	1	1	22	0.313378							No	No	No
Not osteoarthritis	Not osteoarthritis	Man	Overweight	Two chronic conditions	50-54	Couple	3	Good	1	1	1	1	1	100	1							No	No	No
Not osteoarthritis	Not osteoarthritis	Man	Overweight	One chronic condition	65-69	Alone	3	Fair	1	1	1	1	2	65	0.919261							No	No	No
Not osteoarthritis	Not osteoarthritis	Woman	Overweight	One chronic condition	60-64	Couple	1	Good	1	1	1	1	1	85	1							No	No	No
Not osteoarthritis	Not osteoarthritis	Woman	Normal weight	One chronic condition	50-54	Alone	3	Good	1	1	1	1	1	90	1							No	No	No
Not osteoarthritis	Not osteoarthritis	Man	Obesity	three or more chronic conditions	85 o mÃ¡s	Couple	4	Fair	1	2	3	2	2	54	0.742322							No	No	No
Not osteoarthritis	Not osteoarthritis	Man	Overweight	One chronic condition	65-69	Couple	3	Good	1	1	1	1	1	90	1							No	No	No
Not osteoarthritis	Not osteoarthritis	Man	Overweight	None	50-54	Couple	4	Good	1	1	1	1	1	52	1							No	No	No
Not osteoarthritis	Not osteoarthritis	Man	Obesity	Two chronic conditions	55-59	Couple	1	Fair	1	1	1	1	1	80	1							No	No	No
Not osteoarthritis	Not osteoarthritis	Woman	Obesity	One chronic condition	75-79	Alone	2	Good	1	1	1	1	1	85	1							No	No	No
Not osteoarthritis	Not osteoarthritis	Woman	Obesity	three or more chronic conditions	70-74	Couple	5	Fair	1	1	1	2	2	65	0.841278							No	No	No
Not osteoarthritis	Not osteoarthritis	Woman	Obesity	three or more chronic conditions	80-84	Alone	4	Good	1	1	1	1	1	70	1							No	No	No
Not osteoarthritis	Not osteoarthritis	Man	Overweight	three or more chronic conditions	65-69	Couple	4	Good	1	1	1	1	1	79	1							No	No	No
Not osteoarthritis	Not osteoarthritis	Woman	Obesity	three or more chronic conditions	55-59	Alone	5	Fair	1	1	1	2	3	52	0.794484							No	No	No
Not osteoarthritis	Not osteoarthritis	Woman	Normal weight	Two chronic conditions	60-64	Alone	5	Very good	1	1	1	1	1	90	1							No	No	No
Not osteoarthritis	Not osteoarthritis	Man	Overweight	One chronic condition	80-84	Couple	5	Good	1	1	1	1	1	88	1							No	No	No
Not osteoarthritis	Not osteoarthritis	Woman	Overweight	three or more chronic conditions	75-79	Couple	5	Fair	1	1	1	1	1	69	1							No	No	No
Not osteoarthritis	Not osteoarthritis	Man	Normal weight	three or more chronic conditions	50-54	Couple	1	Good	1	1	1	1	1	80	1							No	No	No
Not osteoarthritis	Not osteoarthritis	Woman	Normal weight	Two chronic conditions	70-74	Couple	1	Good	1	1	1	1	1	81	1							No	No	No
Not osteoarthritis	Not osteoarthritis	Man	Overweight	One chronic condition	70-74	Couple	4	Good	1	1	1	1	2	74	0.919261							No	No	No
Not osteoarthritis	Not osteoarthritis	Woman	Normal weight	One chronic condition	55-59	Couple	1	Good	1	1	1	1	1	91	1							No	No	No
Not osteoarthritis	Not osteoarthritis	Woman	Obesity	One chronic condition	85 o mÃ¡s	Alone	2	Fair	2	2	3	1	1	69	0.817073							No	No	No
Not osteoarthritis	Not osteoarthritis	Woman	Obesity	One chronic condition	65-69	Alone	3	Good	1	1	1	1	1	79	1							No	No	No
Not osteoarthritis	Not osteoarthritis	Woman	Obesity	three or more chronic conditions	70-74	Couple	5	Good	1	1	1	1	1	75	1							No	No	No
Not osteoarthritis	Not osteoarthritis	Man	Obesity	Two chronic conditions	75-79	Couple	3	Fair	2	1	2	2	1	74	0.794001							No	No	No
Not osteoarthritis	Not osteoarthritis	Woman	Overweight	three or more chronic conditions	70-74	Alone		Fair	2	2	3	2	1	50	0.73909							No	No	No
Not osteoarthritis	Not osteoarthritis	Woman	Overweight	Two chronic conditions	65-69	Couple	5	Good	1	1	1	1	1	70	1							No	No	No
Not osteoarthritis	Not osteoarthritis	Man	Overweight	three or more chronic conditions	80-84	Alone	3	Good	1	1	1	1	1	51	1							No	No	No
Not osteoarthritis	Not osteoarthritis	Woman	Obesity	three or more chronic conditions	50-54	Couple	4	Good	1	1	1	1	1	81	1							No	No	No
Not osteoarthritis	Not osteoarthritis	Man	Normal weight	three or more chronic conditions	60-64	Couple	5	Good	1	1	1	1	1	69	1							No	No	No
Not osteoarthritis	Not osteoarthritis	Woman	Normal weight	None	60-64	Couple	2	Good	1	1	1	1	1	82	1							No	No	No
Not osteoarthritis	Not osteoarthritis	Woman	Normal weight	three or more chronic conditions	55-59	Alone	6	Fair	3	1	3	3	4	67	0.4802							No	No	No
Not osteoarthritis	Not osteoarthritis	Woman	Obesity	One chronic condition	55-59	Couple	5	Good	1	1	1	1	1	90	1							No	No	No
Not osteoarthritis	Not osteoarthritis	Man	Overweight	three or more chronic conditions	55-59	Couple	4	Good	1	1	1	1	1	80	1							No	No	No
Not osteoarthritis	Not osteoarthritis	Man	Obesity	Two chronic conditions	55-59	Couple	5	Good	1	1	1	1	1	89	1							No	No	No
Not osteoarthritis	Not osteoarthritis	Man	Normal weight	three or more chronic conditions	65-69	Alone	5	Fair	2	1	1	2	1	61	0.838045							No	No	No
Not osteoarthritis	Not osteoarthritis	Woman	Overweight	Two chronic conditions	55-59	Couple	4	Good	3	1	2	3	1	70	0.755556							No	No	No
Not osteoarthritis	Not osteoarthritis	Woman	Overweight	three or more chronic conditions	65-69	Couple	6	Good	1	1	1	1	1	76	1							No	No	No
Not osteoarthritis	Not osteoarthritis	Woman	Normal weight	three or more chronic conditions	50-54	Couple	4	Good	1	1	1	1	1	76	1							No	No	No
Not osteoarthritis	Not osteoarthritis	Woman	Overweight	None	75-79	Alone	5	Good	1	1	1	1	1	70	1							No	No	No
Not osteoarthritis	Not osteoarthritis	Woman	Underweight	Two chronic conditions	55-59	Alone	3	Poor	3	4	4	1	4	45	0.331084							No	No	No
Not osteoarthritis	Not osteoarthritis	Man	Overweight	Two chronic conditions	75-79	Alone	4	Good	1	1	1	1	1	100	1							No	No	No
Not osteoarthritis	Not osteoarthritis	Man	Normal weight	None	65-69	Couple	1	Very good	1	1	1	1	1	86	1							No	No	No
Not osteoarthritis	Not osteoarthritis	Woman	Normal weight	None	60-64	Couple	2	Good	1	1	1	1	1	88	1							No	No	No
Not osteoarthritis	Not osteoarthritis	Woman	Overweight	three or more chronic conditions	60-64	Couple	3	Good	3	1	2	2	2	61	0.697982							No	No	No
Not osteoarthritis	Not osteoarthritis	Man	Normal weight	three or more chronic conditions	60-64	Couple	3	Good	1	1	1	1	1	80	1							No	No	No
Not osteoarthritis	Not osteoarthritis	Woman	Underweight	None	55-59	Couple	4	Good	1	1	1	1	1	80	1							No	No	No
Not osteoarthritis	Not osteoarthritis	Woman	Obesity	One chronic condition	55-59	Couple		Good	1	1	1	2	1	81	0.922017							No	No	No
Not osteoarthritis	Not osteoarthritis	Man	Normal weight	One chronic condition	55-59	Alone	3	Good	1	1	1	1	1	85	1							No	No	No
Not osteoarthritis	Not osteoarthritis	Woman	Underweight	Two chronic conditions	55-59	Couple	1	Good	1	1	1	2	1	80	0.922017							No	No	No
Not osteoarthritis	Not osteoarthritis	Woman	Overweight	three or more chronic conditions	55-59	Couple	5	Fair	1	3	3	3	2	51	0.715886							No	No	No
Not osteoarthritis	Not osteoarthritis	Man	Normal weight	None	60-64	Couple	6	Good	1	1	1	1	1	81	1							No	No	No
Not osteoarthritis	Not osteoarthritis	Woman	Obesity	Two chronic conditions	65-69	Couple	3	Good	1	1	1	1	1	79	1							No	No	No
Not osteoarthritis	Not osteoarthritis	Woman	Overweight	Two chronic conditions	60-64	Alone	6	Good	1	1	1	2	1	60	0.922017							No	No	No
Not osteoarthritis	Not osteoarthritis	Man	Overweight	three or more chronic conditions	60-64	Couple	5	Good	1	1	1	1	2	76	0.919261							No	No	No
Not osteoarthritis	Not osteoarthritis	Woman	Normal weight	One chronic condition	50-54	Couple	1	Fair	1	1	1	4	1	50	0.754503							No	No	No
Not osteoarthritis	Not osteoarthritis	Man	Normal weight	One chronic condition	50-54	Couple	5	Very good	1	1	1	2	1	60	0.922017							No	No	No
Not osteoarthritis	Not osteoarthritis	Man	Overweight	None	55-59	Couple	4	Very good	1	1	1	1	1	91	1							No	No	No
Not osteoarthritis	Not osteoarthritis	Man	Overweight	None	55-59	Alone	4	Good	1	1	1	1	1	81	1							No	No	No
Not osteoarthritis	Not osteoarthritis	Woman	Obesity	three or more chronic conditions	50-54	Alone	6	Fair	2	1	2	1	3	61	0.74445							No	No	No
Not osteoarthritis	Not osteoarthritis	Man	Obesity	Two chronic conditions	50-54	Alone	4	Good	3	2	3	1	1	67	0.801794							No	No	No
Not osteoarthritis	Not osteoarthritis	Man	Obesity	Two chronic conditions	60-64	Couple	5	Good	1	1	1	1	1	90	1							No	No	No
Not osteoarthritis	Not osteoarthritis	Man	Overweight	None	60-64	Couple	6	Good	1	1	1	1	1	90	1							No	No	No
Not osteoarthritis	Not osteoarthritis	Woman	Overweight	three or more chronic conditions	55-59	Couple	3	Good	1	1	1	1	1	85	1							No	No	No
Not osteoarthritis	Not osteoarthritis	Woman	Overweight	three or more chronic conditions	80-84	Alone		Good	1	1	1	1	1	70	1							No	No	No
Not osteoarthritis	Not osteoarthritis	Man	Obesity	One chronic condition	55-59	Couple	4	Good	1	1	1	1	1	80	1							No	No	No
Not osteoarthritis	Not osteoarthritis	Man	Overweight	None	60-64	Alone	4	Good	1	1	1	1	1	98	1							No	No	No
Not osteoarthritis	Not osteoarthritis	Woman	Normal weight	Two chronic conditions	55-59	Couple	3	Good	1	1	1	1	1	85	1							No	No	No
Not osteoarthritis	Not osteoarthritis	Man	Normal weight	One chronic condition	50-54	Alone	3	Good	1	1	1	1	1	90	1							No	No	No
Not osteoarthritis	Not osteoarthritis	Man	Overweight	three or more chronic conditions	65-69	Couple	4	Good	1	1	1	1	1	78	1							No	No	No
Not osteoarthritis	Not osteoarthritis	Man	Overweight	three or more chronic conditions	50-54	Couple	6	Good	1	1	1	1	2	74	0.919261							No	No	No
Not osteoarthritis	Not osteoarthritis	Woman	Overweight	three or more chronic conditions	80-84	Alone	4	Fair	3	1	3	3	1	50	0.750668							No	No	No
Not osteoarthritis	Not osteoarthritis	Man	Overweight	One chronic condition	65-69	Couple	2	Good	1	1	1	1	1	71	1							No	No	No
Not osteoarthritis	Not osteoarthritis	Woman	Normal weight	One chronic condition	60-64	Couple	1	Good	1	1	1	1	1	70	1							No	No	No
Not osteoarthritis	Not osteoarthritis	Man	Normal weight	None	55-59	Couple	1	Very good	1	1	1	1	1	90	1							No	No	No
Not osteoarthritis	Not osteoarthritis	Woman	Obesity	three or more chronic conditions	65-69	Alone	1	Good	1	1	1	1	1	80	1							No	No	No
Not osteoarthritis	Not osteoarthritis	Man	Normal weight	One chronic condition	55-59	Alone	1	Fair	1	1	1	1	1	70	1							No	No	No
Not osteoarthritis	Not osteoarthritis	Man	Normal weight	three or more chronic conditions	70-74	Couple	4	Fair	1	1	1	1	1	49	1							No	No	No
Not osteoarthritis	Not osteoarthritis	Woman	Overweight	three or more chronic conditions	65-69	Alone	2	Good	1	1	1	2	1	86	0.922017							No	No	No
Not osteoarthritis	Not osteoarthritis	Woman	Normal weight	Two chronic conditions	55-59	Alone	2	Poor	5	5	5	2	2	49	0.154655							No	No	No
Not osteoarthritis	Not osteoarthritis	Man	Overweight	three or more chronic conditions	60-64	Couple	1	Fair	1	1	1	1	1	70	1							No	No	No
Not osteoarthritis	Not osteoarthritis	Woman	Normal weight	None	60-64	Couple	1	Very good	1	1	1	1	1	80	1							No	No	No
Not osteoarthritis	Not osteoarthritis	Woman	Overweight	three or more chronic conditions	80-84	Couple	5	Fair	1	2	2	1	2	50	0.825192							No	No	No
Not osteoarthritis	Not osteoarthritis	Man	Normal weight	Two chronic conditions	55-59	Alone	3	Poor	1	1	4	3	3	49	0.636171							No	No	No
Not osteoarthritis	Not osteoarthritis	Man	Overweight	Two chronic conditions	50-54	Alone	2	Good	1	1	1	1	1	80	1							No	No	No
Not osteoarthritis	Not osteoarthritis	Woman	Obesity	three or more chronic conditions	50-54	Alone	6	Good	1	1	1	3	2	84	0.818112							No	No	No
Not osteoarthritis	Not osteoarthritis	Man	Overweight	three or more chronic conditions	60-64	Couple	5	Poor	3	1	2	2	1	50	0.778722							No	No	No
Not osteoarthritis	Not osteoarthritis	Man	Obesity	One chronic condition	75-79	Alone		Good	1	1	1	1	1	88	1							No	No	No
Not osteoarthritis	Not osteoarthritis	Woman	Normal weight	One chronic condition	55-59	Couple	5	Good	1	1	1	1	1	80	1							No	No	No
Not osteoarthritis	Not osteoarthritis	Woman	Normal weight	One chronic condition	70-74	Couple	5	Good	1	1	1	1	1	76	1							No	No	No
Not osteoarthritis	Not osteoarthritis	Man	Overweight	three or more chronic conditions	65-69	Couple	5	Very good	1	1	1	1	1	71	1							No	No	No
Not osteoarthritis	Not osteoarthritis	Man	Overweight	Two chronic conditions	60-64	Couple	4	Good	1	1	1	1	1	92	1							No	No	No
Not osteoarthritis	Not osteoarthritis	Woman	Overweight	three or more chronic conditions	75-79	Couple	6	Fair	1	1	1	1	1	31	1							No	No	No
Not osteoarthritis	Not osteoarthritis	Woman	Normal weight	three or more chronic conditions	50-54	Alone	1	Good	1	1	1	1	2	80	0.919261							No	No	No
Not osteoarthritis	Not osteoarthritis	Woman	Overweight	None	60-64	Couple	1	Very good	1	2	2	2	1	89	0.827949							No	No	No
Not osteoarthritis	Not osteoarthritis	Man	Obesity	None	85 o mÃ¡s	Couple	3	Good	1	1	2	1	1	70	0.955955							No	No	No
Not osteoarthritis	Not osteoarthritis	Woman	Normal weight	One chronic condition	60-64	Couple	1	Good	1	1	1	1	1	90	1							No	No	No
Not osteoarthritis	Not osteoarthritis	Man	Normal weight	three or more chronic conditions	75-79	Couple	1	Fair	1	2	2	1	1	74	0.905932							No	No	No
Not osteoarthritis	Not osteoarthritis	Man	Obesity	Two chronic conditions	50-54	Couple	5	Fair	1	1	1	1	2	70	0.919261							No	No	No
Not osteoarthritis	Not osteoarthritis	Man	Normal weight	One chronic condition	50-54	Alone	3	Good	1	1	1	1	1	91	1							No	No	No
Not osteoarthritis	Not osteoarthritis	Woman	Overweight	One chronic condition	85 o mÃ¡s	Alone	6	Good	1	1	1	1	1	80	1							No	No	No
Not osteoarthritis	Not osteoarthritis	Man	Overweight	One chronic condition	50-54	Alone	6	Good	1	1	1	1	1	80	1							No	No	No
Not osteoarthritis	Not osteoarthritis	Man	Obesity	three or more chronic conditions	50-54	Alone	3	Poor	1	1	4	3	4	20	0.493236							No	No	No
Not osteoarthritis	Not osteoarthritis	Man	Normal weight	Two chronic conditions	60-64	Alone	3	Good	5	5	5	1	1	91	0.313378							No	No	No
Not osteoarthritis	Not osteoarthritis	Man	Overweight	three or more chronic conditions	80-84	Couple	4	Good	5	3	4	1	1	76	0.474243							No	No	No
Not osteoarthritis	Not osteoarthritis	Man	Overweight	three or more chronic conditions	80-84	Couple	5	Fair	1	1	1	1	1	63	1							No	No	No
Not osteoarthritis	Not osteoarthritis	Woman	Overweight	three or more chronic conditions	50-54	Alone	3	Poor	4	2	3	3	3	49	0.422626							No	No	No
Not osteoarthritis	Not osteoarthritis	Man	Overweight	three or more chronic conditions	60-64	Alone	6	Poor	4	3	4	3	4	35	0.190207							No	No	No
Not osteoarthritis	Not osteoarthritis	Man	Overweight	three or more chronic conditions	60-64	Couple	3	Fair	1	1	1	1	1	74	1							No	No	No
Not osteoarthritis	Not osteoarthritis	Man	Overweight	One chronic condition	55-59	Couple	1	Good	1	1	1	1	1	79	1							No	No	No
Not osteoarthritis	Not osteoarthritis	Woman	Normal weight	One chronic condition	60-64	Couple	3	Good	1	1	1	1	1	90	1							No	No	No
Not osteoarthritis	Not osteoarthritis	Man	Overweight	three or more chronic conditions	55-59	Couple	1	Good	1	1	1	1	1	75	1							No	No	No
Not osteoarthritis	Not osteoarthritis	Woman	Normal weight	three or more chronic conditions	70-74	Couple	5	Good	1	1	1	3	2	63	0.818112							No	No	No
Not osteoarthritis	Not osteoarthritis	Man	Normal weight	One chronic condition	55-59	Alone	3	Good	1	1	1	3	1	88	0.898851							No	No	No
Not osteoarthritis	Not osteoarthritis	Woman	Normal weight	Two chronic conditions	50-54	Couple	4	Fair	1	1	1	1	2	77	0.919261							No	No	No
Not osteoarthritis	Not osteoarthritis	Man	Obesity	One chronic condition	50-54	Couple	3	Good	1	1	1	1	1	90	1							No	No	No
Not osteoarthritis	Not osteoarthritis	Man	Overweight	One chronic condition	75-79	Couple	3	Good	1	1	1	1	1	90	1							No	No	No
Not osteoarthritis	Not osteoarthritis	Woman	Obesity	One chronic condition	65-69	Couple		Good	1	1	1	1	1	69	1							No	No	No
Not osteoarthritis	Not osteoarthritis	Woman	Obesity	Two chronic conditions	85 o mÃ¡s	Alone		Fair	3	1	2	1	1	64	0.856705							No	No	No
Not osteoarthritis	Not osteoarthritis	Man	Overweight	None	50-54	Couple	1	Good	1	1	1	1	1	88	1							No	No	No
Not osteoarthritis	Not osteoarthritis	Man	Obesity	three or more chronic conditions	50-54	Couple	3	Fair	1	1	1	1	1	68	1							No	No	No
Not osteoarthritis	Not osteoarthritis	Man	Obesity	three or more chronic conditions	55-59	Couple	4	Good	1	1	1	2	1	76	0.922017							No	No	No
Not osteoarthritis	Not osteoarthritis	Man	Obesity	three or more chronic conditions	80-84	Alone		Poor	2	2	5	2	3	35	0.507333							No	No	No
Not osteoarthritis	Not osteoarthritis	Man	Overweight	three or more chronic conditions	85 o mÃ¡s	Couple	3	Fair	1	1	3	1	1	61	0.951068							No	No	No
Not osteoarthritis	Not osteoarthritis	Man	Overweight	three or more chronic conditions	55-59	Alone	5	Good	1	1	1	1	1	54	1							No	No	No
Not osteoarthritis	Not osteoarthritis	Man	Overweight	three or more chronic conditions	60-64	Couple	6	Good	1	1	1	1	1	70	1							No	No	No
Not osteoarthritis	Not osteoarthritis	Woman	Normal weight	One chronic condition	55-59	Couple	3	Good	1	1	1	1	1	80	1							No	No	No
Not osteoarthritis	Not osteoarthritis	Man	Overweight	three or more chronic conditions	55-59	Alone	5	Poor	1	1	2	1	4	50	0.685487							No	No	No
Not osteoarthritis	Not osteoarthritis	Man	Normal weight	None	50-54	Alone	6	Good	1	1	1	1	1	90	1							No	No	No
Not osteoarthritis	Not osteoarthritis	Man	Normal weight	One chronic condition	85 o mÃ¡s	Alone	6	Good	1	1	1	1	1	70	1							No	No	No
Not osteoarthritis	Not osteoarthritis	Woman	Normal weight	three or more chronic conditions	85 o mÃ¡s	Alone	5	Good	1	1	1	2	1	83	0.922017							No	No	No
Not osteoarthritis	Not osteoarthritis	Man	Obesity	three or more chronic conditions	75-79	Couple	6	Good	1	1	1	2	1	81	0.922017							No	No	No
Not osteoarthritis	Not osteoarthritis	Woman	Obesity	three or more chronic conditions	65-69	Alone	6	Poor	1	1	2	2	1	49	0.877972							No	No	No
Not osteoarthritis	Not osteoarthritis	Woman	Normal weight	Two chronic conditions	85 o mÃ¡s	Alone	6	Good	3	1	2	2	2	65	0.697982							No	No	No
Not osteoarthritis	Not osteoarthritis	Woman	Underweight	three or more chronic conditions	75-79	Alone	5	Good	1	1	1	1	1	61	1							No	No	No
Not osteoarthritis	Not osteoarthritis	Woman	Normal weight	three or more chronic conditions	75-79	Alone	4	Good	1	1	1	2	2	62	0.841278							No	No	No
Not osteoarthritis	Not osteoarthritis	Woman	Overweight	Two chronic conditions	55-59	Couple	2	Fair	4	1	1	2	1	51	0.672281							No	No	No
Not osteoarthritis	Not osteoarthritis	Man	Normal weight	None	55-59	Couple	2	Good	1	1	1	1	1	83	1							No	No	No
Not osteoarthritis	Not osteoarthritis	Woman	Normal weight	Two chronic conditions	50-54	Alone	4	Good	1	1	1	2	1	80	0.922017							No	No	No
Not osteoarthritis	Not osteoarthritis	Man	Normal weight	None	60-64	Couple	1	Good	1	1	1	1	2	89	0.919261							No	No	No
Not osteoarthritis	Not osteoarthritis	Man	Normal weight	three or more chronic conditions	50-54		2	Good	1	1	1	1	2	60	0.919261							No	No	No
Not osteoarthritis	Not osteoarthritis	Man	Normal weight	One chronic condition	55-59	Couple	4	Good	1	1	1	1	1	71	1							No	No	No
Not osteoarthritis	Not osteoarthritis	Man	Overweight	None	60-64	Couple	5	Good	1	1	1	1	1	90	1							No	No	No
Not osteoarthritis	Not osteoarthritis	Woman	Obesity	None	55-59	Couple	3	Good	1	1	1	1	1	84	1							No	No	No
Not osteoarthritis	Not osteoarthritis	Woman	Normal weight	three or more chronic conditions	55-59	Alone	3	Poor	1	1	1	4	1	70	0.754503							No	No	No
Not osteoarthritis	Not osteoarthritis	Man	Overweight	One chronic condition	55-59	Couple	1	Good	1	1	1	1	1	96	1							No	No	No
Not osteoarthritis	Not osteoarthritis	Woman	Overweight	three or more chronic conditions	50-54	Couple	3	Good	1	1	1	1	1	90	1							No	No	No
Not osteoarthritis	Not osteoarthritis	Woman	Overweight	three or more chronic conditions	65-69	Couple	3	Good	1	1	1	1	1	79	1							No	No	No
Not osteoarthritis	Not osteoarthritis	Man	Obesity	One chronic condition	50-54	Alone	2	Good	1	1	1	1	1	80	1							No	No	No
Not osteoarthritis	Not osteoarthritis	Man	Normal weight	three or more chronic conditions	75-79	Couple	5	Fair	1	1	1	1	1	64	1							No	No	No
Not osteoarthritis	Not osteoarthritis	Woman	Obesity	three or more chronic conditions	65-69	Couple	5	Fair	1	1	1	1	3	50	0.872467							No	No	No
Not osteoarthritis	Not osteoarthritis	Man	Overweight	three or more chronic conditions	65-69	Couple	5	Fair	1	1	1	4	1	80	0.754503							No	No	No
Not osteoarthritis	Not osteoarthritis	Man	Obesity	three or more chronic conditions	60-64	Couple	5	Fair	1	1	1	1	1	77	1							No	No	No
Not osteoarthritis	Not osteoarthritis	Woman	Overweight	three or more chronic conditions	50-54	Couple	4	Good	1	1	1	1	1	70	1							No	No	No
Not osteoarthritis	Not osteoarthritis	Man	Normal weight	three or more chronic conditions	70-74	Alone	5	Poor	2	2	1	1	3	69	0.738471							No	No	No
Not osteoarthritis	Not osteoarthritis	Man	Normal weight	Two chronic conditions	60-64	Alone	3	Fair	1	1	1	1	1	75	1							No	No	No
Not osteoarthritis	Not osteoarthritis	Woman	Obesity	One chronic condition	50-54	Couple	5	Good	1	1	1	1	1	50	1							No	No	No
Not osteoarthritis	Not osteoarthritis	Woman	Obesity	One chronic condition	50-54	Couple	3	Good	1	1	1	3	1	70	0.898851							No	No	No
Not osteoarthritis	Not osteoarthritis	Man	Overweight	three or more chronic conditions	60-64	Alone	3	Good	2	2	2	3	4	44	0.450342							No	No	No
Not osteoarthritis	Not osteoarthritis	Man	Obesity	One chronic condition	75-79	Alone	4	Good	2	1	1	1	1	99	0.916028							No	No	No
Not osteoarthritis	Not osteoarthritis	Woman	Normal weight	three or more chronic conditions	50-54	Alone	1	Good	1	1	1	1	1	86	1							No	No	No
Not osteoarthritis	Not osteoarthritis	Man	Normal weight	three or more chronic conditions	50-54	Couple	6	Poor	1	1	1	4	3	19	0.626969							No	No	No
Not osteoarthritis	Not osteoarthritis	Man	Overweight	three or more chronic conditions	65-69	Alone	2	Fair	1	1	1	3	3	25	0.771318							No	No	No
Not osteoarthritis	Not osteoarthritis	Woman	Obesity	three or more chronic conditions	50-54	Couple	4	Fair	1	1	1	2	3	60	0.794484							No	No	No
Not osteoarthritis	Not osteoarthritis	Woman	Normal weight	three or more chronic conditions	55-59	Alone	5	Fair	2	1	1	1	4	52	0.64556							No	No	No
Not osteoarthritis	Not osteoarthritis	Man	Overweight	three or more chronic conditions	55-59	Couple	5	Good	1	1	1	1	2	74	0.919261							No	No	No
Not osteoarthritis	Not osteoarthritis	Man	Obesity	three or more chronic conditions	85 o mÃ¡s	Alone	4	Good	3	3	3	1	1	92	0.798524							No	No	No
Not osteoarthritis	Not osteoarthritis	Man	Obesity	Two chronic conditions	50-54	Couple	5	Good	1	1	1	1	1	81	1							No	No	No
Not osteoarthritis	Not osteoarthritis	Man	Overweight	None	50-54	Alone	6	Good	1	1	1	1	1	71	1							No	No	No
Not osteoarthritis	Not osteoarthritis	Man	Overweight	three or more chronic conditions	50-54	Alone	6	Good	1	1	1	1	1	79	1							No	No	No
Not osteoarthritis	Not osteoarthritis	Man	Overweight	three or more chronic conditions	80-84	Couple	4	Very good	1	1	1	1	1	91	1							No	No	No
Not osteoarthritis	Not osteoarthritis	Woman	Overweight	Two chronic conditions	55-59	Couple	5	Good	1	1	1	1	1	91	1							No	No	No
Not osteoarthritis	Not osteoarthritis	Man	Obesity	One chronic condition	50-54	Couple	4	Good	1	1	1	1	1	81	1							No	No	No
Not osteoarthritis	Not osteoarthritis	Woman	Normal weight	One chronic condition	70-74	Couple	2	Good	1	2	1	1	1	90	0.949976							No	No	No
Not osteoarthritis	Not osteoarthritis	Man	Obesity	three or more chronic conditions	75-79	Alone	4	Poor	1	1	3	2	1	40	0.873085							No	No	No
Not osteoarthritis	Not osteoarthritis	Man	Overweight	One chronic condition	65-69	Couple	5	Good	1	1	1	1	1	81	1							No	No	No
Not osteoarthritis	Not osteoarthritis	Woman	Obesity	One chronic condition	60-64	Couple	5	Good	1	1	1	1	1	98	1							No	No	No
Not osteoarthritis	Not osteoarthritis	Man	Overweight	One chronic condition	60-64	Couple	2	Good	1	1	1	1	1	100	1							No	No	No
Not osteoarthritis	Not osteoarthritis	Man	Normal weight	One chronic condition	75-79	Couple	2	Fair	1	1	1	1	1	74	1							No	No	No
Not osteoarthritis	Not osteoarthritis	Man	Obesity	three or more chronic conditions	55-59	Couple	5	Fair	1	1	1	1	1	88	1							No	No	No
Not osteoarthritis	Not osteoarthritis	Woman	Overweight	three or more chronic conditions	60-64	Couple	5	Very good	1	1	1	1	1	74	1							No	No	No
Not osteoarthritis	Not osteoarthritis	Woman	Normal weight	three or more chronic conditions	65-69	Couple	3	Good	2	1	1	1	1	100	0.916028							No	No	No
Not osteoarthritis	Not osteoarthritis	Woman	Normal weight	Two chronic conditions	55-59	Couple	3	Good	1	1	1	2	1	86	0.922017							No	No	No
Not osteoarthritis	Not osteoarthritis	Woman	Normal weight	three or more chronic conditions	50-54	Couple	5	Fair	1	1	1	1	1	80	1							No	No	No
Not osteoarthritis	Not osteoarthritis	Woman	Overweight	three or more chronic conditions	65-69	Couple	5	Fair	3	1	1	1	3	51	0.773216							No	No	No
Not osteoarthritis	Not osteoarthritis	Man	Overweight	Two chronic conditions	60-64	Couple	2	Good	1	1	1	1	1	74	1							No	No	No
Not osteoarthritis	Not osteoarthritis	Woman	Normal weight	three or more chronic conditions	65-69	Couple	4	Poor	1	1	1	1	1	92	1							No	No	No
Not osteoarthritis	Not osteoarthritis	Man	Overweight	Two chronic conditions	55-59	Couple	1	Very good	1	1	1	1	1	81	1							No	No	No
Not osteoarthritis	Not osteoarthritis	Woman	Normal weight	One chronic condition	55-59	Alone	6	Good	1	1	1	1	3	71	0.872467							No	No	No
Not osteoarthritis	Not osteoarthritis	Woman	Obesity	three or more chronic conditions	55-59	Couple	6	Good	1	1	1	1	1	83	1							No	No	No
Not osteoarthritis	Not osteoarthritis	Woman	Obesity	three or more chronic conditions	60-64	Alone		Fair	1	1	1	1	1	67	1							No	No	No
Not osteoarthritis	Not osteoarthritis	Woman	Overweight	three or more chronic conditions	60-64	Alone	3	Good	1	1	1	1	2	70	0.919261							No	No	No
Not osteoarthritis	Not osteoarthritis	Woman	Obesity	three or more chronic conditions	75-79	Couple	5	Good	1	1	1	1	1	86	1							No	No	No
Not osteoarthritis	Not osteoarthritis	Woman	Obesity	Two chronic conditions	85 o mÃ¡s	Couple	5	Poor	4	4	4	4	1	22	0.205569							No	No	No
Not osteoarthritis	Not osteoarthritis	Woman	Normal weight	three or more chronic conditions	60-64	Alone	6	Fair	1	1	1	2	3	40	0.794484							No	No	No
Not osteoarthritis	Not osteoarthritis	Man	Overweight	One chronic condition	65-69	Couple	3	Good	1	1	1	1	1	69	1							No	No	No
Not osteoarthritis	Not osteoarthritis	Woman	Normal weight	One chronic condition	75-79	Couple	5	Good	1	1	1	1	1	90	1							No	No	No
Not osteoarthritis	Not osteoarthritis	Woman	Overweight	three or more chronic conditions	55-59	Couple	6	Good	1	1	1	1	1	72	1							No	No	No
Not osteoarthritis	Not osteoarthritis	Woman	Obesity	Two chronic conditions	75-79	Alone	5	Good	1	1	1	1	1	85	1							No	No	No
Not osteoarthritis	Not osteoarthritis	Man	Obesity	three or more chronic conditions	85 o mÃ¡s	Couple	5	Poor	4	4	4	3	1	20	0.349917							No	No	No
Not osteoarthritis	Not osteoarthritis	Man	Normal weight	None	55-59	Alone	2	Good	1	1	1	1	1	91	1							No	No	No
Not osteoarthritis	Not osteoarthritis	Man	Overweight	None	55-59	Alone	5	Good	1	1	1	1	1	96	1							No	No	No
Not osteoarthritis	Not osteoarthritis	Woman	Normal weight	None	55-59	Alone	2	Good	1	1	1	1	1	79	1							No	No	No
Not osteoarthritis	Not osteoarthritis	Woman	Normal weight	Two chronic conditions	55-59	Alone	6	Good	1	1	1	1	1	90	1							No	No	No
Not osteoarthritis	Not osteoarthritis	Woman	Overweight	three or more chronic conditions	55-59	Couple	4	Very good	1	1	1	2	1	95	0.922017							No	No	No
Not osteoarthritis	Not osteoarthritis	Woman	Obesity	three or more chronic conditions	75-79	Alone		Fair	1	1	1	1	3	51	0.872467							No	No	No
Not osteoarthritis	Not osteoarthritis	Woman	Obesity	One chronic condition	65-69	Alone	3	Good	1	1	1	1	1	89	1							No	No	No
Not osteoarthritis	Not osteoarthritis	Woman	Normal weight	Two chronic conditions	50-54	Alone	5	Good	1	1	1	1	1	80	1							No	No	No
Not osteoarthritis	Not osteoarthritis	Man	Overweight	None	55-59	Alone	1	Good	1	1	1	1	1	97	1							No	No	No
Not osteoarthritis	Not osteoarthritis	Man	Overweight	One chronic condition	55-59	Alone	4	Very good	2	1	1	1	1	69	0.916028							No	No	No
Not osteoarthritis	Not osteoarthritis	Man	Overweight	None	60-64	Couple	3	Good	1	1	1	1	1	90	1							No	No	No
Not osteoarthritis	Not osteoarthritis	Man	Obesity	One chronic condition	60-64	Couple	3	Good	1	1	1	1	1	80	1							No	No	No
Not osteoarthritis	Not osteoarthritis	Man	Obesity	three or more chronic conditions	75-79	Couple	5	Fair	2	1	1	1	1	50	0.916028							No	No	No
Not osteoarthritis	Not osteoarthritis	Woman	Obesity	three or more chronic conditions	50-54	Couple	5	Fair	1	1	1	4	1	50	0.754503							No	No	No
Not osteoarthritis	Not osteoarthritis	Woman	Normal weight	three or more chronic conditions	50-54	Couple	2	Good	1	1	1	1	3	80	0.872467							No	No	No
Not osteoarthritis	Not osteoarthritis	Woman	Overweight	None	65-69	Couple	3	Very good	1	1	1	1	1	86	1							No	No	No
Not osteoarthritis	Not osteoarthritis	Man	Overweight	three or more chronic conditions	60-64	Couple	4	Very good	1	1	1	1	1	87	1							No	No	No
Not osteoarthritis	Not osteoarthritis	Man	Overweight	three or more chronic conditions	50-54	Alone	3	Good	1	1	1	1	1	71	1							No	No	No
Not osteoarthritis	Not osteoarthritis	Man	Overweight	three or more chronic conditions	50-54	Couple	4	Good	1	1	1	1	1	71	1							No	No	No
Not osteoarthritis	Not osteoarthritis	Woman	Normal weight	One chronic condition	50-54	Couple	3	Good	1	1	1	1	1	90	1							No	No	No
Not osteoarthritis	Not osteoarthritis	Man	Obesity	None	60-64	Alone	5	Good	1	1	1	1	1	99	1							No	No	No
Not osteoarthritis	Not osteoarthritis	Man	Overweight	One chronic condition	50-54	Couple	5	Good	1	1	1	1	1	60	1							No	No	No
Not osteoarthritis	Not osteoarthritis	Woman	Obesity	three or more chronic conditions	70-74	Alone	5	Fair	1	1	1	1	1	69	1							No	No	No
Not osteoarthritis	Not osteoarthritis	Woman	Overweight	three or more chronic conditions	50-54	Couple	5	Fair	1	1	1	2	1	87	0.922017							No	No	No
Not osteoarthritis	Not osteoarthritis	Man	Overweight	three or more chronic conditions	60-64	Couple	5	Fair	1	1	1	1	1	94	1							No	No	No
Not osteoarthritis	Not osteoarthritis	Woman	Normal weight	Two chronic conditions	60-64	Alone	6	Good	1	1	1	1	1	51	1							No	No	No
Not osteoarthritis	Not osteoarthritis	Man	Normal weight	three or more chronic conditions	80-84	Alone	5	Good	2	2	1	2	1	70	0.788022							No	No	No
Not osteoarthritis	Not osteoarthritis	Man	Overweight	three or more chronic conditions	50-54	Couple	2	Good	2	1	2	2	1	73	0.794001							No	No	No
Not osteoarthritis	Not osteoarthritis	Man	Overweight	Two chronic conditions	65-69	Couple	5	Good	1	1	1	2	1	77	0.922017							No	No	No
Not osteoarthritis	Not osteoarthritis	Woman	Normal weight	One chronic condition	55-59	Couple	1	Very good	1	1	1	1	1	100	1							No	No	No
Not osteoarthritis	Not osteoarthritis	Man	Overweight	three or more chronic conditions	55-59	Couple	4	Fair	1	1	1	1	2	77	0.919261							No	No	No
Not osteoarthritis	Not osteoarthritis	Woman	Obesity	Two chronic conditions	85 o mÃ¡s	Alone	3	Fair	4	4	4	1	1	39	0.451067							No	No	No
Not osteoarthritis	Not osteoarthritis	Man	Obesity	Two chronic conditions	80-84	Couple	5	Good	1	1	1	1	1	71	1							No	No	No
Not osteoarthritis	Not osteoarthritis	Woman	Obesity	Two chronic conditions	50-54	Couple	1	Very good	1	1	1	1	1	98	1							No	No	No
Not osteoarthritis	Not osteoarthritis	Woman	Normal weight	three or more chronic conditions	55-59	Alone	5	Poor	1	1	2	3	5	20	0.507048							No	No	No
Not osteoarthritis	Not osteoarthritis	Man	Overweight	None	60-64	Couple	6	Good	1	1	1	1	1	95	1							No	No	No
Not osteoarthritis	Not osteoarthritis	Woman	Normal weight	One chronic condition	55-59	Couple	1	Very good	1	1	1	1	1	96	1							No	No	No
Not osteoarthritis	Not osteoarthritis	Woman	Overweight	None	50-54	Couple	3	Very good	1	1	1	1	1	78	1							No	No	No
Not osteoarthritis	Not osteoarthritis	Man	Overweight	three or more chronic conditions	60-64	Couple	4	Good	3	1	2	1	1	51	0.856705							No	No	No
Not osteoarthritis	Not osteoarthritis	Woman	Normal weight	three or more chronic conditions	60-64	Couple	5	Fair	2	1	1	3	4	50	0.544411							No	No	No
Not osteoarthritis	Not osteoarthritis	Man	Obesity	Two chronic conditions	75-79	Alone	5	Good	1	1	1	3	1	79	0.898851							No	No	No
Not osteoarthritis	Not osteoarthritis	Woman	Normal weight	Two chronic conditions	55-59	Alone	6	Good	1	1	1	1	1	100	1							No	No	No
Not osteoarthritis	Not osteoarthritis	Woman	Overweight	One chronic condition	50-54	Alone	2	Fair	1	1	1	1	2	80	0.919261							No	No	No
Not osteoarthritis	Not osteoarthritis	Woman	Obesity	Two chronic conditions	85 o mÃ¡s	Couple	5	Good	3	4	4	1	1	94	0.601552							No	No	No
Not osteoarthritis	Not osteoarthritis	Man	Overweight	Two chronic conditions	50-54	Couple	2	Very good	1	1	1	1	1	87	1							No	No	No
Not osteoarthritis	Not osteoarthritis	Man	Obesity	One chronic condition	50-54	Couple	5	Fair	1	1	1	1	1	49	1							No	No	No
Not osteoarthritis	Not osteoarthritis	Woman	Overweight	Two chronic conditions	50-54	Couple	3	Good	1	1	1	1	1	91	1							No	No	No
Not osteoarthritis	Not osteoarthritis	Man	Overweight	three or more chronic conditions	75-79	Couple	2	Fair	1	1	1	1	1	71	1							No	No	No
Not osteoarthritis	Not osteoarthritis	Woman	Normal weight	None	85 o mÃ¡s	Alone	5	Good	3	3	3	1	1	65	0.798524							No	No	No
Not osteoarthritis	Not osteoarthritis	Man	Overweight	Two chronic conditions	75-79	Alone	1	Fair	1	1	1	1	3	56	0.872467							No	No	No
Not osteoarthritis	Not osteoarthritis	Woman	Obesity	One chronic condition	60-64	Couple	5	Good	1	1	1	1	2	70	0.919261							No	No	No
Not osteoarthritis	Not osteoarthritis	Man	Obesity	Two chronic conditions	85 o mÃ¡s	Alone	3	Very poor	4	4	4	3	3	35	0.222384							No	No	No
Not osteoarthritis	Not osteoarthritis	Woman	Overweight	One chronic condition	85 o mÃ¡s	Alone		Very good	2	1	1	1	1	50	0.916028							No	No	No
Not osteoarthritis	Not osteoarthritis	Man	Overweight	Two chronic conditions	50-54	Alone	3	Good	1	1	1	3	1	83	0.898851							No	No	No
Not osteoarthritis	Not osteoarthritis	Woman	Obesity	three or more chronic conditions	80-84	Alone		Good	2	2	1	2	1	84	0.788022							No	No	No
Not osteoarthritis	Not osteoarthritis	Woman	Normal weight	None	50-54	Alone	6	Good	1	1	1	2	1	100	0.922017							No	No	No
Not osteoarthritis	Not osteoarthritis	Woman	Obesity	three or more chronic conditions	60-64	Couple	5	Fair	1	1	1	3	1	87	0.898851							No	No	No
Not osteoarthritis	Not osteoarthritis	Woman	Overweight	One chronic condition	55-59	Alone	5	Good	1	1	1	1	1	91	1							No	No	No
Not osteoarthritis	Not osteoarthritis	Woman	Normal weight	three or more chronic conditions	50-54	Alone	3	Good	1	1	1	3	1	83	0.898851							No	No	No
Not osteoarthritis	Not osteoarthritis	Woman	Overweight	Two chronic conditions	70-74	Alone	6	Very good	1	1	1	1	1	89	1							No	No	No
Not osteoarthritis	Not osteoarthritis	Woman	Obesity	Two chronic conditions	55-59	Alone	6	Good	1	1	1	1	1	82	1							No	No	No
Not osteoarthritis	Not osteoarthritis	Man	Obesity	three or more chronic conditions	60-64	Couple	4	Good	1	1	1	1	2	69	0.919261							No	No	No
Not osteoarthritis	Not osteoarthritis	Woman	Underweight	None	50-54	Couple	3	Good	1	1	1	1	1	95	1							No	No	No
Not osteoarthritis	Not osteoarthritis	Man	Obesity	three or more chronic conditions	55-59	Couple	6	Very poor	2	1	1	1	1	95	0.916028							No	No	No
Not osteoarthritis	Not osteoarthritis	Woman	Normal weight	One chronic condition	65-69	Couple	1	Very good	1	1	1	1	1	95	1							No	No	No
Not osteoarthritis	Not osteoarthritis	Man	Overweight	One chronic condition	60-64	Couple	2	Good	1	1	1	1	1	89	1							No	No	No
Not osteoarthritis	Not osteoarthritis	Woman	Normal weight	three or more chronic conditions	85 o mÃ¡s	Alone	6	Good	2	1	2	2	2	39	0.713261							No	No	No
Not osteoarthritis	Not osteoarthritis	Man	Obesity	Two chronic conditions	80-84	Alone	5	Fair	4	1	5	3	1	69	0.49596							No	No	No
Not osteoarthritis	Not osteoarthritis	Man	Normal weight	three or more chronic conditions	55-59	Couple	4	Fair	1	1	1	3	1	50	0.898851							No	No	No
Not osteoarthritis	Not osteoarthritis	Man	Obesity	None	55-59	Alone	6	Very good	1	1	1	1	1	76	1							No	No	No
Not osteoarthritis	Not osteoarthritis	Man	Normal weight	three or more chronic conditions	75-79	Couple	5	Good	5	5	5	1	1	30	0.313378							No	No	No
Not osteoarthritis	Not osteoarthritis	Man	Normal weight	One chronic condition	70-74	Couple	2	Good	1	1	1	1	1	90	1							No	No	No
Not osteoarthritis	Not osteoarthritis	Man	Obesity	None	50-54	Couple	5	Good	1	1	1	1	1	93	1							No	No	No
Not osteoarthritis	Not osteoarthritis	Woman	Obesity	Two chronic conditions	75-79	Couple	6	Good	1	1	1	1	1	100	1							No	No	No
Not osteoarthritis	Not osteoarthritis	Woman	Normal weight	One chronic condition	50-54	Couple		Good	1	1	1	1	1	93	1							No	No	No
Not osteoarthritis	Not osteoarthritis	Woman	Normal weight	One chronic condition	50-54	Alone	2	Good	1	1	1	1	1	91	1							No	No	No
Not osteoarthritis	Not osteoarthritis	Woman	Obesity	Two chronic conditions	75-79	Couple	4	Fair	1	1	1	1	1	39	1							No	No	No
Not osteoarthritis	Not osteoarthritis	Man	Overweight	None	50-54	Couple	3	Good	1	1	1	1	1	81	1							No	No	No
Not osteoarthritis	Not osteoarthritis	Woman	Normal weight	One chronic condition	60-64	Alone	5	Fair	1	1	1	1	1	76	1							No	No	No
Not osteoarthritis	Not osteoarthritis	Man	Obesity	three or more chronic conditions	55-59	Alone	5	Very poor	1	1	1	2	1	50	0.922017							No	No	No
Not osteoarthritis	Not osteoarthritis	Man	Obesity	three or more chronic conditions	80-84	Alone	5	Fair	5	5	5	2	2	59	0.154655							No	No	No
Not osteoarthritis	Not osteoarthritis	Man	Obesity	three or more chronic conditions	75-79	Couple	5	Good	1	1	1	1	1	75	1							No	No	No
Not osteoarthritis	Not osteoarthritis	Man	Obesity	One chronic condition	55-59	Couple	5	Good	1	1	1	1	1	76	1							No	No	No
Not osteoarthritis	Not osteoarthritis	Man	Overweight	One chronic condition	50-54	Alone	3	Good	1	1	1	1	1	88	1							No	No	No
Not osteoarthritis	Not osteoarthritis	Man	Overweight	Two chronic conditions	55-59	Couple	5	Good	1	1	1	1	1	80	1							No	No	No
Not osteoarthritis	Not osteoarthritis	Woman	Normal weight	three or more chronic conditions	60-64	Alone	6	Good	1	1	1	4	2	81	0.673763							No	No	No
Not osteoarthritis	Not osteoarthritis	Man	Overweight	three or more chronic conditions	55-59	Alone	4	Good	1	1	1	3	1	79	0.898851							No	No	No
Not osteoarthritis	Not osteoarthritis	Woman	Normal weight	three or more chronic conditions	80-84	Alone	5	Good	1	1	1	1	1	78	1							No	No	No
Not osteoarthritis	Not osteoarthritis	Man	Overweight	One chronic condition	50-54	Couple	5	Good	1	1	1	1	1	80	1							No	No	No
Not osteoarthritis	Not osteoarthritis	Man	Overweight	three or more chronic conditions	65-69	Alone	4	Good	1	1	1	1	1	83	1							No	No	No
Not osteoarthritis	Not osteoarthritis	Woman	Obesity	three or more chronic conditions	65-69	Alone	5	Good	1	1	1	2	1	70	0.922017							No	No	No
Not osteoarthritis	Not osteoarthritis	Man	Normal weight	Two chronic conditions	65-69	Couple	2	Good	1	1	1	1	2	72	0.919261							No	No	No
Not osteoarthritis	Not osteoarthritis	Woman	Obesity	three or more chronic conditions	65-69	Alone	2	Good	1	1	1	1	1	90	1							No	No	No
Not osteoarthritis	Not osteoarthritis	Man	Overweight	three or more chronic conditions	80-84	Couple	4	Fair	1	1	1	1	1	51	1							No	No	No
Not osteoarthritis	Not osteoarthritis	Woman	Overweight	One chronic condition	60-64	Couple	1	Good	1	1	1	1	1	79	1							No	No	No
Not osteoarthritis	Not osteoarthritis	Woman	Normal weight	One chronic condition	55-59	Alone	3	Good	1	1	1	1	1	89	1							No	No	No
Not osteoarthritis	Not osteoarthritis	Man	Overweight	Two chronic conditions	75-79	Couple	2	Good	1	1	1	1	1	75	1							No	No	No
Not osteoarthritis	Not osteoarthritis	Woman	Obesity	Two chronic conditions	50-54	Alone	5	Fair	1	1	1	2	1	76	0.922017							No	No	No
Not osteoarthritis	Not osteoarthritis	Man	Obesity	One chronic condition	55-59	Couple	4	Good	1	1	1	2	1	71	0.922017							No	No	No
Not osteoarthritis	Not osteoarthritis	Woman	Normal weight	three or more chronic conditions	70-74	Couple	3	Fair	1	1	3	2	1	60	0.873085							No	No	No
Not osteoarthritis	Not osteoarthritis	Woman	Obesity	three or more chronic conditions	50-54	Alone	6	Fair	1	1	1	1	1	53	1							No	No	No
Not osteoarthritis	Not osteoarthritis	Woman	Normal weight	None	60-64	Alone	3	Very good	1	1	1	1	1	95	1							No	No	No
Not osteoarthritis	Not osteoarthritis	Woman	Normal weight	three or more chronic conditions	70-74	Couple	4	Good	1	1	1	2	4	76	0.651548							No	No	No
Not osteoarthritis	Not osteoarthritis	Woman	Overweight	None	60-64	Couple	4	Good	1	1	1	1	1	80	1							No	No	No
Not osteoarthritis	Not osteoarthritis	Man	Normal weight	three or more chronic conditions	80-84	Couple	5	Fair	1	1	1	1	1	65	1							No	No	No
Not osteoarthritis	Not osteoarthritis	Woman	Overweight	three or more chronic conditions	60-64	Alone	5	Good	1	1	1	3	5	20	0.551092							No	No	No
Not osteoarthritis	Not osteoarthritis	Man	Obesity	None	50-54	Couple	3	Good	2	1	1	4	3	86	0.542998							No	No	No
Not osteoarthritis	Not osteoarthritis	Woman	Normal weight	One chronic condition	55-59	Alone	5	Very good	1	1	1	1	1	94	1							No	No	No
Not osteoarthritis	Not osteoarthritis	Woman	Obesity	Two chronic conditions	60-64	Couple	6	Very good	1	1	1	1	1	89	1							No	No	No
Not osteoarthritis	Not osteoarthritis	Man	Overweight	None	50-54	Couple	3	Good	1	1	1	1	1	90	1							No	No	No
Not osteoarthritis	Not osteoarthritis	Man	Overweight	None	60-64	Alone	2	Very good	1	1	1	1	1	81	1							No	No	No
Not osteoarthritis	Not osteoarthritis	Woman	Overweight	One chronic condition	75-79	Alone	5	Good	1	1	1	2	1	79	0.922017							No	No	No
Not osteoarthritis	Not osteoarthritis	Woman	Obesity	three or more chronic conditions	75-79			Very poor	5	5	5	4	8	10	0.06788							No	No	No
Not osteoarthritis	Not osteoarthritis	Man	Overweight	One chronic condition	50-54	Couple	2	Good	1	1	1	1	1	90	1							No	No	No
Not osteoarthritis	Not osteoarthritis	Woman	Normal weight	Two chronic conditions	70-74	Alone	3	Good	1	1	1	3	1	60	0.898851							No	No	No
Not osteoarthritis	Not osteoarthritis	Woman	Normal weight	None	75-79	Alone	5	Very good	1	1	1	1	1	96	1							No	No	No
Not osteoarthritis	Not osteoarthritis	Woman	Normal weight	None	60-64	Alone	3	Very good	1	1	1	1	1	90	1							No	No	No
Not osteoarthritis	Not osteoarthritis	Man	Overweight	None	70-74	Couple	1	Good	1	1	1	1	1	86	1							No	No	No
Not osteoarthritis	Not osteoarthritis	Man	Normal weight	three or more chronic conditions	85 o mÃ¡s	Alone	2	Poor	4	1	1	3	1	20	0.649115							No	No	No
Not osteoarthritis	Not osteoarthritis	Woman	Overweight	None	65-69	Alone	6	Good	1	1	1	1	1	70	1							No	No	No
Not osteoarthritis	Not osteoarthritis	Woman	Normal weight	three or more chronic conditions	55-59	Couple	6	Poor	2	1	2	3	1	74	0.770834							No	No	No
Not osteoarthritis	Not osteoarthritis	Woman	Normal weight	One chronic condition	50-54	Couple	2	Very good	1	1	1	1	1	91	1							No	No	No
Not osteoarthritis	Not osteoarthritis	Woman	Normal weight	Two chronic conditions	65-69	Couple	1	Good	1	1	1	1	1	89	1							No	No	No
Not osteoarthritis	Not osteoarthritis	Woman	Overweight	One chronic condition	70-74	Couple	3	Good	1	1	1	1	1	68	1							No	No	No
Not osteoarthritis	Not osteoarthritis	Man	Overweight	three or more chronic conditions	60-64	Alone	2	Fair	1	1	1	1	1	52	1							No	No	No
Not osteoarthritis	Not osteoarthritis	Woman	Obesity	None	60-64	Alone	6	Good	1	1	1	1	1	79	1							No	No	No
Not osteoarthritis	Not osteoarthritis	Man	Obesity	three or more chronic conditions	60-64	Couple	6	Fair	1	1	1	3	3	51	0.771318							No	No	No
Not osteoarthritis	Not osteoarthritis	Woman	Obesity	three or more chronic conditions	65-69	Alone	5	Fair	3	1	1	3	4	54	0.529132							No	No	No
Not osteoarthritis	Not osteoarthritis	Man	Normal weight	None	50-54	Alone	2	Good	1	1	1	1	1	89	1							No	No	No
Not osteoarthritis	Not osteoarthritis	Man	Normal weight	Two chronic conditions	55-59	Couple	3	Very poor	2	1	5	4	4	21	0.246907							No	No	No
Not osteoarthritis	Not osteoarthritis	Man	Overweight	three or more chronic conditions	60-64	Couple	3	Fair	1	1	1	1	1	80	1							No	No	No
Not osteoarthritis	Not osteoarthritis	Man	Overweight	One chronic condition	65-69	Alone	3	Good	1	1	1	1	1	51	1							No	No	No
Not osteoarthritis	Not osteoarthritis	Man	Overweight	three or more chronic conditions	65-69	Couple	3	Fair	1	3	2	3	1	60	0.801513							No	No	No
Not osteoarthritis	Not osteoarthritis	Woman	Normal weight	three or more chronic conditions	60-64	Couple	1	Good	1	1	1	1	1	70	1							No	No	No
Not osteoarthritis	Not osteoarthritis	Woman	Obesity	Two chronic conditions	70-74	Alone		Good	1	1	1	1	1	86	1							No	No	No
Not osteoarthritis	Not osteoarthritis	Man	Overweight	None	60-64	Couple	1	Good	1	1	1	1	1	76	1							No	No	No
Not osteoarthritis	Not osteoarthritis	Man	Obesity	One chronic condition	50-54	Alone	5	Good	1	1	1	3	1	50	0.898851							No	No	No
Not osteoarthritis	Not osteoarthritis	Man	Overweight	three or more chronic conditions	70-74	Couple	5	Good	1	1	1	2	1	59	0.922017							No	No	No
Not osteoarthritis	Not osteoarthritis	Man	Overweight	None	60-64	Couple	1	Very good	1	1	1	1	1	90	1							No	No	No
Not osteoarthritis	Not osteoarthritis	Man	Normal weight	One chronic condition	55-59	Alone	3	Very good	1	1	1	1	1	98	1							No	No	No
Not osteoarthritis	Not osteoarthritis	Man	Overweight	three or more chronic conditions	85 o mÃ¡s	Alone	4	Fair	3	1	3	4	3	49	0.478787							No	No	No
Not osteoarthritis	Not osteoarthritis	Woman	Overweight	three or more chronic conditions	70-74	Couple	1	Very good	1	1	1	1	1	100	1							No	No	No
Not osteoarthritis	Not osteoarthritis	Man	Overweight	One chronic condition	55-59	Alone	6	Good	1	1	1	1	1	76	1							No	No	No
Not osteoarthritis	Not osteoarthritis	Man	Obesity	three or more chronic conditions	60-64	Alone	5	Fair	3	1	1	2	2	30	0.742027							No	No	No
Not osteoarthritis	Not osteoarthritis	Man	Obesity	None	65-69	Couple	5	Good	1	1	1	1	1	81	1							No	No	No
Not osteoarthritis	Not osteoarthritis	Woman	Overweight	three or more chronic conditions	75-79	Alone		Poor	4	4	3	2	1	70	0.459298							No	No	No
Not osteoarthritis	Not osteoarthritis	Man	Overweight	None	75-79	Couple	3	Good	1	1	1	1	1	77	1							No	No	No
Not osteoarthritis	Not osteoarthritis	Man	Normal weight	One chronic condition	55-59	Alone		Fair	1	1	1	1	1	69	1							No	No	No
Not osteoarthritis	Not osteoarthritis	Man	Normal weight	None	50-54	Alone	1	Good	1	1	1	1	1	81	1							No	No	No
Not osteoarthritis	Not osteoarthritis	Woman	Obesity	three or more chronic conditions	50-54	Alone	5	Good	1	1	1	2	2	89	0.841278							No	No	No
Not osteoarthritis	Not osteoarthritis	Man	Overweight	One chronic condition	60-64	Alone	4	Good	1	1	1	1	1	86	1							No	No	No
Not osteoarthritis	Not osteoarthritis	Man	Obesity	three or more chronic conditions	80-84	Alone	6	Very poor	5	5	5	8	5	11	-0.034381							No	No	No
Not osteoarthritis	Not osteoarthritis	Man	Normal weight	three or more chronic conditions	60-64	Couple	1	Good	1	1	1	1	4	80	0.729531							No	No	No
Not osteoarthritis	Not osteoarthritis	Man	Obesity	three or more chronic conditions	70-74	Alone	4	Poor	2	2	3	3	3	41	0.58839							No	No	No
Not osteoarthritis	Not osteoarthritis	Man	Obesity	One chronic condition	70-74	Alone	6	Fair	1	1	2	2	1	64	0.877972							No	No	No
Not osteoarthritis	Not osteoarthritis	Woman	Obesity	three or more chronic conditions	55-59	Couple	5	Good	1	1	1	2	1	74	0.922017							No	No	No
Not osteoarthritis	Not osteoarthritis	Man	Obesity	three or more chronic conditions	65-69	Couple	5	Fair	1	1	1	1	1	100	1							No	No	No
Not osteoarthritis	Not osteoarthritis	Man	Overweight	Two chronic conditions	50-54	Couple	4	Fair	1	1	1	1	1	71	1							No	No	No
Not osteoarthritis	Not osteoarthritis	Man	Obesity	Two chronic conditions	55-59	Couple	5	Good	4	1	3	3	1	100	0.600183							No	No	No
Not osteoarthritis	Not osteoarthritis	Man	Obesity	None	60-64	Couple	5	Good	1	1	1	1	1	70	1							No	No	No
Not osteoarthritis	Not osteoarthritis	Woman	Obesity	One chronic condition	80-84	Alone	5	Fair	2	1	1	2	1	65	0.838045							No	No	No
Not osteoarthritis	Not osteoarthritis	Man	Overweight	One chronic condition	50-54	Couple	6	Good	1	1	1	1	1	91	1							No	No	No
Not osteoarthritis	Not osteoarthritis	Woman	Normal weight	three or more chronic conditions	60-64	Alone	5	Good	1	1	1	2	2	81	0.841278							No	No	No
Not osteoarthritis	Not osteoarthritis	Man	Obesity	three or more chronic conditions	65-69	Couple	5	Fair	2	1	1	2	1	63	0.838045							No	No	No
Not osteoarthritis	Not osteoarthritis	Man	Overweight	three or more chronic conditions	60-64	Couple	5	Fair	1	1	1	1	1	57	1							No	No	No
Not osteoarthritis	Not osteoarthritis	Woman	Overweight	One chronic condition	50-54	Alone	6	Good	1	1	1	1	1	85	1							No	No	No
Not osteoarthritis	Not osteoarthritis	Man	Overweight	Two chronic conditions	60-64	Couple	5	Good	1	1	3	3	1	73	0.849919							No	No	No
Not osteoarthritis	Not osteoarthritis	Man	Normal weight	Two chronic conditions	55-59	Couple	3	Very good	1	1	1	1	1	100	1							No	No	No
Not osteoarthritis	Not osteoarthritis	Man	Overweight	Two chronic conditions	75-79	Alone	5	Good	2	2	2	2	1	61	0.743977							No	No	No
Not osteoarthritis	Not osteoarthritis	Man	Obesity	None	65-69	Alone	6	Good	1	1	1	1	1	85	1							No	No	No
Not osteoarthritis	Not osteoarthritis	Woman	Overweight	Two chronic conditions	75-79	Alone	5	Good	1	1	1	1	1	60	1							No	No	No
Not osteoarthritis	Not osteoarthritis	Woman	Overweight	Two chronic conditions	50-54	Alone		Fair	2	1	4	2	2	59	0.62216							No	No	No
Not osteoarthritis	Not osteoarthritis	Man	Overweight	three or more chronic conditions	70-74	Alone	5	Fair	2	1	2	2	1	75	0.794001							No	No	No
Not osteoarthritis	Not osteoarthritis	Man	Overweight	One chronic condition	55-59	Couple	3	Fair	1	1	1	1	1	94	1							No	No	No
Not osteoarthritis	Not osteoarthritis	Man	Overweight	three or more chronic conditions	50-54	Couple	6	Fair	1	1	1	3	1	62	0.898851							No	No	No
Not osteoarthritis	Not osteoarthritis	Woman	Obesity	three or more chronic conditions	70-74	Alone	6	Fair	1	1	1	1	1	83	1							No	No	No
Not osteoarthritis	Not osteoarthritis	Man	Normal weight	Two chronic conditions	50-54	Couple	3	Fair	1	1	1	1	1	91	1							No	No	No
Not osteoarthritis	Not osteoarthritis	Man	Obesity	three or more chronic conditions	60-64	Alone	5	Good	1	1	1	1	1	82	1							No	No	No
Not osteoarthritis	Not osteoarthritis	Man	Normal weight	three or more chronic conditions	50-54	Alone	4	Good	1	1	1	1	2	85	0.919261							No	No	No
Not osteoarthritis	Not osteoarthritis	Man	Overweight	None	55-59	Alone	5	Very good	1	1	1	1	1	100	1							No	No	No
Not osteoarthritis	Not osteoarthritis	Man	Obesity	Two chronic conditions	75-79	Alone	5	Fair	1	1	1	3	1	66	0.898851							No	No	No
Not osteoarthritis	Not osteoarthritis	Woman	Obesity	three or more chronic conditions	60-64	Couple	6	Fair	1	1	1	1	1	70	1							No	No	No
Not osteoarthritis	Not osteoarthritis	Man	Overweight	three or more chronic conditions	55-59	Couple	4	Good	1	1	1	1	1	91	1							No	No	No
Not osteoarthritis	Not osteoarthritis	Man	Obesity	One chronic condition	65-69	Couple	4	Very good	1	1	1	1	1	79	1							No	No	No
Not osteoarthritis	Not osteoarthritis	Man	Overweight	One chronic condition	50-54	Alone	5	Good	1	1	1	1	1	71	1							No	No	No
Not osteoarthritis	Not osteoarthritis	Man	Obesity	three or more chronic conditions	50-54	Couple	5	Good	1	1	1	1	1	50	1							No	No	No
Not osteoarthritis	Not osteoarthritis	Man	Underweight	three or more chronic conditions	55-59	Couple	5	Fair	3	5	5	3	3	30	0.322763							No	No	No
Not osteoarthritis	Not osteoarthritis	Woman	Normal weight	three or more chronic conditions	55-59	Alone	6	Good	1	1	1	2	1	53	0.922017							No	No	No
Not osteoarthritis	Not osteoarthritis	Man	Obesity	One chronic condition	55-59	Couple	2	Fair	1	1	1	1	1	76	1							No	No	No
Not osteoarthritis	Not osteoarthritis	Man	Overweight	Two chronic conditions	60-64	Couple	3	Fair	1	1	1	1	1	69	1							No	No	No
Not osteoarthritis	Not osteoarthritis	Woman	Normal weight	three or more chronic conditions	60-64	Alone	4	Good	2	1	1	2	2	46	0.757306							No	No	No
Not osteoarthritis	Not osteoarthritis	Woman	Normal weight	three or more chronic conditions	55-59	Alone	3	Fair	1	1	1	3	2	41	0.818112							No	No	No
Not osteoarthritis	Not osteoarthritis	Woman	Normal weight	One chronic condition	60-64	Alone	2	Good	1	1	1	2	2	49	0.841278							No	No	No
Not osteoarthritis	Not osteoarthritis	Man	Normal weight	None	70-74	Alone	2	Very good	1	1	1	1	1	100	1							No	No	No
Not osteoarthritis	Not osteoarthritis	Man	Overweight	Two chronic conditions	70-74	Alone	3	Fair	1	1	1	1	1	53	1							No	No	No
Not osteoarthritis	Not osteoarthritis	Woman	Obesity	One chronic condition	70-74	Alone	6	Good	1	1	1	1	1	86	1							No	No	No
Not osteoarthritis	Not osteoarthritis	Man	Normal weight	None	65-69	Couple	6	Good	1	1	1	1	1	84	1							No	No	No
Not osteoarthritis	Not osteoarthritis	Man	Overweight	One chronic condition	60-64	Couple	5	Fair	1	1	1	1	1	52	1							No	No	No
Not osteoarthritis	Not osteoarthritis	Woman	Overweight	One chronic condition	65-69	Alone	6	Good	1	1	1	1	1	80	1							No	No	No
Not osteoarthritis	Not osteoarthritis	Man	Obesity	One chronic condition	55-59	Alone	4	Fair	1	1	1	1	1	82	1							No	No	No
Not osteoarthritis	Not osteoarthritis	Man	Obesity	One chronic condition	50-54	Alone	6	Good	1	1	1	1	1	76	1							No	No	No
Not osteoarthritis	Not osteoarthritis	Woman	Overweight	three or more chronic conditions	70-74	Alone	4	Good	1	1	1	1	1	86	1							No	No	No
Not osteoarthritis	Not osteoarthritis	Woman	Normal weight	three or more chronic conditions	55-59	Couple	5	Good	3	1	1	3	1	54	0.7996							No	No	No
Not osteoarthritis	Not osteoarthritis	Man	Normal weight	three or more chronic conditions	70-74	Alone	6	Fair	2	1	1	3	1	53	0.814879							No	No	No
Not osteoarthritis	Not osteoarthritis	Man	Overweight	three or more chronic conditions	50-54	Couple	2	Good	1	1	1	2	1	80	0.922017							No	No	No
Not osteoarthritis	Not osteoarthritis	Woman	Obesity	three or more chronic conditions	75-79	Alone	3	Good	1	1	1	1	1	77	1							No	No	No
Not osteoarthritis	Not osteoarthritis	Man	Obesity	three or more chronic conditions	65-69	Couple	6	Fair	1	1	1	1	1	50	1							No	No	No
Not osteoarthritis	Not osteoarthritis	Man	Normal weight	three or more chronic conditions	50-54	Alone	3	Good	1	1	1	1	1	90	1							No	No	No
Not osteoarthritis	Not osteoarthritis	Man	Overweight	three or more chronic conditions	75-79	Couple	6	Fair	2	1	1	1	2	70	0.835289							No	No	No
Not osteoarthritis	Not osteoarthritis	Man	Overweight	Two chronic conditions	50-54	Couple	5	Good	1	1	1	3	1	90	0.898851							No	No	No
Not osteoarthritis	Not osteoarthritis	Woman	Obesity	One chronic condition	55-59	Alone	6	Fair	1	1	1	1	1	72	1							No	No	No
Not osteoarthritis	Not osteoarthritis	Woman	Overweight	Two chronic conditions	85 o mÃ¡s	Alone	6	Fair	1	1	1	2	1	51	0.922017							No	No	No
Not osteoarthritis	Not osteoarthritis	Woman	Obesity	three or more chronic conditions	65-69	Alone	6	Fair	1	1	1	1	4	30	0.729531							No	No	No
Not osteoarthritis	Not osteoarthritis	Man	Overweight	Two chronic conditions	55-59	Couple	1	Good	1	1	1	1	1	86	1							No	No	No
Not osteoarthritis	Not osteoarthritis	Man	Overweight	Two chronic conditions	70-74	Alone	6	Fair	1	1	1	1	1	53	1							No	No	No
Not osteoarthritis	Not osteoarthritis	Man	Overweight	Two chronic conditions	60-64	Couple	6	Fair	1	1	1	1	1	100	1							No	No	No
Not osteoarthritis	Not osteoarthritis	Woman	Overweight	None	50-54			Very good	1	1	1	1	1	100	1							No	No	No
Not osteoarthritis	Not osteoarthritis	Woman	Obesity	three or more chronic conditions	50-54	Couple	5	Good	1	1	1	1	1	75	1							No	No	No
Not osteoarthritis	Not osteoarthritis	Woman	Overweight	One chronic condition	75-79	Alone	3	Good	1	1	1	1	1	68	1							No	No	No
Not osteoarthritis	Not osteoarthritis	Woman	Obesity	Two chronic conditions	75-79	Alone	5	Good	1	1	1	1	1	60	1							No	No	No
Not osteoarthritis	Not osteoarthritis	Man	Overweight	None	60-64	Alone	1	Good	1	1	1	1	1	89	1							No	No	No
Not osteoarthritis	Not osteoarthritis	Woman	Obesity	Two chronic conditions	60-64			Fair	3	3	3	3	2	49	0.616636							No	No	No
Not osteoarthritis	Not osteoarthritis	Man	Normal weight	None	50-54	Couple	5	Good	1	1	1	1	1	100	1							No	No	No
Not osteoarthritis	Not osteoarthritis	Man	Overweight	Two chronic conditions	50-54	Alone	4	Fair	1	1	1	2	1	90	0.922017							No	No	No
Not osteoarthritis	Not osteoarthritis	Woman	Obesity	None	60-64	Couple	3	Good	1	1	1	1	1	100	1							No	No	No
Not osteoarthritis	Not osteoarthritis	Man	Normal weight	Two chronic conditions	50-54	Alone	5	Fair	1	1	1	1	1	100	1							No	No	No
Not osteoarthritis	Not osteoarthritis	Woman	Obesity	Two chronic conditions	60-64	Couple	5	Fair	2	1	2	1	1	77	0.871984							No	No	No
Not osteoarthritis	Not osteoarthritis	Woman	Obesity	three or more chronic conditions	60-64	Couple	6	Poor	2	1	1	3	1	52	0.814879							No	No	No
Not osteoarthritis	Not osteoarthritis	Man	Obesity	Two chronic conditions	55-59	Couple	5	Good	1	1	1	1	2	51	0.919261							No	No	No
Not osteoarthritis	Not osteoarthritis	Woman	Normal weight	None	50-54	Alone	2	Good	1	1	1	1	1	50	1							No	No	No
Not osteoarthritis	Not osteoarthritis	Woman	Normal weight	three or more chronic conditions	70-74	Alone	1	Very poor	2	1	1	4	1	51	0.670531							No	No	No
Not osteoarthritis	Not osteoarthritis	Woman	Overweight	three or more chronic conditions	55-59	Alone	1	Fair	1	1	1	3	2	51	0.818112							No	No	No
Not osteoarthritis	Not osteoarthritis	Woman	Overweight	three or more chronic conditions	60-64	Couple	5	Fair	1	1	1	1	2	94	0.919261							No	No	No
Not osteoarthritis	Not osteoarthritis	Man	Overweight	None	50-54	Alone	1	Very good	1	1	1	1	1	89	1							No	No	No
Not osteoarthritis	Not osteoarthritis	Woman	Obesity	three or more chronic conditions	50-54	Alone	5	Poor	1	1	1	1	3	52	0.872467							No	No	No
Not osteoarthritis	Not osteoarthritis	Woman	Overweight	Two chronic conditions	60-64	Alone		Fair	1	1	1	1	1	51	1							No	No	No
Not osteoarthritis	Not osteoarthritis	Man	Obesity	None	60-64	Alone	3	Very good	1	1	1	1	1	96	1							No	No	No
Not osteoarthritis	Not osteoarthritis	Woman	Obesity	three or more chronic conditions	80-84	Alone		Fair	2	1	2	2	2	58	0.713261							No	No	No
Not osteoarthritis	Not osteoarthritis	Woman	Overweight	One chronic condition	50-54	Alone	4	Good	1	1	1	1	1	100	1							No	No	No
Not osteoarthritis	Not osteoarthritis	Woman	Overweight	One chronic condition	75-79	Alone	6	Good	1	1	1	2	2	80	0.841278							No	No	No
Not osteoarthritis	Not osteoarthritis	Man	Normal weight	One chronic condition	60-64	Alone	4	Very good	1	1	1	1	1	70	1							No	No	No
Not osteoarthritis	Not osteoarthritis	Man	Overweight	Two chronic conditions	55-59	Couple	1	Good	1	1	1	1	1	80	1							No	No	No
Not osteoarthritis	Not osteoarthritis	Man	Overweight	three or more chronic conditions	50-54	Couple	1	Fair	1	1	1	1	1	74	1							No	No	No
Not osteoarthritis	Not osteoarthritis	Man	Overweight	None	50-54	Couple	1	Very good	1	1	1	1	1	90	1							No	No	No
Not osteoarthritis	Not osteoarthritis	Woman	Obesity	three or more chronic conditions	75-79	Couple	1	Good	1	1	1	1	1	87	1							No	No	No
Not osteoarthritis	Not osteoarthritis	Woman	Normal weight	three or more chronic conditions	55-59	Couple	4	Fair	1	1	1	1	1	52	1							No	No	No
Not osteoarthritis	Not osteoarthritis	Woman	Underweight	three or more chronic conditions	60-64	Alone	3	Good	1	1	2	2	2	52	0.797233							No	No	No
Not osteoarthritis	Not osteoarthritis	Woman	Obesity	None	55-59	Couple	5	Very good	1	1	1	1	1	81	1							No	No	No
Not osteoarthritis	Not osteoarthritis	Man	Overweight	three or more chronic conditions	70-74	Couple	6	Fair	1	1	1	1	1	53	1							No	No	No
Not osteoarthritis	Not osteoarthritis	Man	Overweight	None	50-54	Alone	5	Good	1	1	1	1	1	57	1							No	No	No
Not osteoarthritis	Not osteoarthritis	Woman	Underweight	three or more chronic conditions	85 o mÃ¡s	Alone	3	Good	5	5	5	1	1	42	0.313378							No	No	No
Not osteoarthritis	Not osteoarthritis	Woman	Overweight	Two chronic conditions	70-74	Couple		Very good	1	1	1	1	1	72	1							No	No	No
Not osteoarthritis	Not osteoarthritis	Man	Normal weight	three or more chronic conditions	70-74	Couple	5	Good	1	1	1	1	1	55	1							No	No	No
Not osteoarthritis	Not osteoarthritis	Man	Normal weight	three or more chronic conditions	85 o mÃ¡s	Alone	5	Fair	2	1	2	1	3	51	0.74445							No	No	No
Not osteoarthritis	Not osteoarthritis	Man	Overweight	One chronic condition	50-54	Alone	5	Good	1	1	1	1	1	91	1							No	No	No
Not osteoarthritis	Not osteoarthritis	Man	Normal weight	three or more chronic conditions	55-59	Alone	5	Fair	1	1	1	2	2	56	0.841278							No	No	No
Not osteoarthritis	Not osteoarthritis	Man	Obesity	three or more chronic conditions	50-54	Couple	4	Fair	2	1	2	2	1	56	0.794001							No	No	No
Not osteoarthritis	Not osteoarthritis	Man	Overweight	three or more chronic conditions	50-54	Couple	3	Good	1	1	2	2	1	65	0.877972							No	No	No
Not osteoarthritis	Not osteoarthritis	Man	Overweight	Two chronic conditions	60-64	Couple	2	Good	1	1	1	1	1	70	1							No	No	No
Not osteoarthritis	Not osteoarthritis	Man	Overweight	One chronic condition	65-69	Couple	5	Good	1	1	1	1	2	80	0.919261							No	No	No
Not osteoarthritis	Not osteoarthritis	Woman	Obesity	One chronic condition	65-69	Couple	5	Fair	1	1	1	1	1	65	1							No	No	No
Not osteoarthritis	Not osteoarthritis	Man	Normal weight	three or more chronic conditions	50-54	Couple	3	Fair	1	1	1	3	1	51	0.898851							No	No	No
Not osteoarthritis	Not osteoarthritis	Man	Normal weight	None	55-59	Couple	1	Very good	1	1	1	1	1	94	1							No	No	No
Not osteoarthritis	Not osteoarthritis	Woman	Obesity	Two chronic conditions	75-79	Alone	2	Good	1	1	1	1	1	80	1							No	No	No
Not osteoarthritis	Not osteoarthritis	Man	Overweight	Two chronic conditions	60-64	Couple	3	Fair	1	1	1	1	1	70	1							No	No	No
Not osteoarthritis	Not osteoarthritis	Man	Overweight	three or more chronic conditions	75-79	Couple	3	Fair	1	1	1	3	1	47	0.898851							No	No	No
Not osteoarthritis	Not osteoarthritis	Woman	Overweight	three or more chronic conditions	65-69	Couple	2	Good	1	1	1	2	1	50	0.922017							No	No	No
Not osteoarthritis	Not osteoarthritis	Woman	Obesity	three or more chronic conditions	85 o mÃ¡s	Alone	5	Good	4	5	5	5	2	13	-0.061598							No	No	No
Not osteoarthritis	Not osteoarthritis	Man	Overweight	Two chronic conditions	60-64	Alone	3	Good	1	1	1	1	1	66	1							No	No	No
Not osteoarthritis	Not osteoarthritis	Woman	Obesity	Two chronic conditions	70-74	Alone		Good	2	1	1	1	2	52	0.835289							No	No	No
Not osteoarthritis	Not osteoarthritis	Man	Overweight	None	50-54	Alone	6	Fair	1	1	1	1	1	55	1							No	No	No
Not osteoarthritis	Not osteoarthritis	Man	Overweight	three or more chronic conditions	65-69	Couple	5	Good	1	1	1	1	1	50	1							No	No	No
Not osteoarthritis	Not osteoarthritis	Woman	Normal weight	three or more chronic conditions	55-59	Alone	1	Very poor	2	1	2	2	1	9	0.794001							No	No	No
Not osteoarthritis	Not osteoarthritis	Woman	Obesity	None	70-74	Alone	3	Very good	1	1	1	1	1	91	1							No	No	No
Not osteoarthritis	Not osteoarthritis	Woman	Obesity	three or more chronic conditions	85 o mÃ¡s	Alone	2	Poor	3	1	3	4	2	30	0.525581							No	No	No
Not osteoarthritis	Not osteoarthritis	Man	Overweight	None	55-59	Alone	2	Good	1	1	1	1	1	74	1							No	No	No
Not osteoarthritis	Not osteoarthritis	Woman	Obesity	three or more chronic conditions	55-59	Alone	2	Fair	1	1	1	2	1	91	0.922017							No	No	No
Not osteoarthritis	Not osteoarthritis	Man	Obesity	One chronic condition	55-59	Couple	5	Good	1	1	1	1	1	100	1							No	No	No
Not osteoarthritis	Not osteoarthritis	Woman	Overweight	three or more chronic conditions	55-59	Alone	6	Poor	3	2	2	2	2	48	0.647959							No	No	No
Not osteoarthritis	Not osteoarthritis	Woman	Obesity	Two chronic conditions	75-79	Alone	6	Good	1	1	1	1	1	71	1							No	No	No
Not osteoarthritis	Not osteoarthritis	Woman	Overweight	Two chronic conditions	65-69	Couple	6	Good	1	1	1	1	1	80	1							No	No	No
Not osteoarthritis	Not osteoarthritis	Man	Obesity	Two chronic conditions	85 o mÃ¡s	Couple	5	Fair	2	1	2	2	1	61	0.794001							No	No	No
Not osteoarthritis	Not osteoarthritis	Man	Normal weight	three or more chronic conditions	65-69	Couple	3	Very good	1	1	1	1	1	100	1							No	No	No
Not osteoarthritis	Not osteoarthritis	Man	Obesity	three or more chronic conditions	60-64	Alone	4	Fair	1	1	1	1	1	100	1							No	No	No
Not osteoarthritis	Not osteoarthritis	Woman	Obesity	three or more chronic conditions	85 o mÃ¡s	Alone	6	Good	3	1	1	2	1	99	0.822767							No	No	No
Not osteoarthritis	Not osteoarthritis	Woman	Obesity	Two chronic conditions	50-54	Couple		Very good	1	1	1	1	1	100	1							No	No	No
Not osteoarthritis	Not osteoarthritis	Woman	Normal weight	three or more chronic conditions	60-64	Alone	5	Fair	1	1	1	2	2	65	0.841278							No	No	No
Not osteoarthritis	Not osteoarthritis	Man	Overweight	Two chronic conditions	50-54	Alone	3	Good	1	1	1	2	1	84	0.922017							No	No	No
Not osteoarthritis	Not osteoarthritis	Man	Normal weight	None	60-64		3	Good	1	1	1	1	1	80	1							No	No	No
Not osteoarthritis	Not osteoarthritis	Woman	Overweight	three or more chronic conditions	60-64	Couple	6	Fair	1	1	1	1	3	49	0.872467							No	No	No
Not osteoarthritis	Not osteoarthritis	Man	Normal weight	Two chronic conditions	50-54	Couple	4	Good	1	1	1	1	1	79	1							No	No	No
Not osteoarthritis	Not osteoarthritis	Man	Overweight	Two chronic conditions	70-74	Couple	5	Good	1	1	1	1	1	80	1							No	No	No
Not osteoarthritis	Not osteoarthritis	Woman	Underweight	three or more chronic conditions	65-69	Alone	3	Poor	4	4	4	4	3	26	0.078036							No	No	No
Not osteoarthritis	Not osteoarthritis	Man	Overweight	One chronic condition	65-69	Alone	3	Good	1	1	1	1	1	79	1							No	No	No
Not osteoarthritis	Not osteoarthritis	Woman	Obesity	three or more chronic conditions	85 o mÃ¡s	Alone	5	Poor	4	4	4	3	3	45	0.222384							No	No	No
Not osteoarthritis	Not osteoarthritis	Woman	Overweight	three or more chronic conditions	50-54	Couple	2	Poor	1	1	1	3	2	50	0.818112							No	No	No
Not osteoarthritis	Not osteoarthritis	Woman	Normal weight	One chronic condition	55-59	Couple	2	Good	1	1	1	1	1	82	1							No	No	No
Not osteoarthritis	Not osteoarthritis	Man	Overweight	One chronic condition	65-69	Alone	4	Good	1	1	1	1	1	80	1							No	No	No
Not osteoarthritis	Not osteoarthritis	Man	Normal weight	None	70-74	Couple	3	Good	2	1	1	2	1	80	0.838045							No	No	No
Not osteoarthritis	Not osteoarthritis	Woman	Obesity	None	50-54	Alone		Very good	1	1	1	1	1	97	1							No	No	No
Not osteoarthritis	Not osteoarthritis	Man	Normal weight	One chronic condition	50-54	Alone	5	Good	1	1	1	1	1	86	1							No	No	No
Not osteoarthritis	Not osteoarthritis	Man	Obesity	None	50-54	Couple	6	Good	1	1	1	1	1	80	1							No	No	No
Not osteoarthritis	Not osteoarthritis	Man	Normal weight	Two chronic conditions	50-54	Alone	2	Good	1	1	1	1	1	75	1							No	No	No
Not osteoarthritis	Not osteoarthritis	Woman	Normal weight	three or more chronic conditions	50-54	Alone	5	Fair	3	1	1	1	3	50	0.773216							No	No	No
Not osteoarthritis	Not osteoarthritis	Man	Overweight	None	60-64	Alone	2	Good	1	1	1	1	1	80	1							No	No	No
Not osteoarthritis	Not osteoarthritis	Man	Normal weight	three or more chronic conditions	50-54	Alone	5	Good	1	1	1	1	1	70	1							No	No	No
Not osteoarthritis	Not osteoarthritis	Woman	Overweight	three or more chronic conditions	60-64	Couple	5	Poor	1	1	1	3	3	59	0.771318							No	No	No
Not osteoarthritis	Not osteoarthritis	Woman	Obesity	Two chronic conditions	50-54	Alone	3	Good	1	1	1	1	1	81	1							No	No	No
Not osteoarthritis	Not osteoarthritis	Man	Normal weight	None	50-54	Alone	5	Very good	1	1	1	1	1	98	1							No	No	No
Not osteoarthritis	Not osteoarthritis	Woman	Normal weight	three or more chronic conditions	75-79			Fair	2	1	1	2	2	73	0.757306							No	No	No
Not osteoarthritis	Not osteoarthritis	Woman	Normal weight	None	55-59	Alone	5	Good	1	1	1	1	1	90	1							No	No	No
Not osteoarthritis	Not osteoarthritis	Woman	Overweight	None	75-79	Couple	3	Good	1	1	1	1	1	79	1							No	No	No
Not osteoarthritis	Not osteoarthritis	Woman	Normal weight	None	50-54	Couple	5	Good	1	1	1	1	1	100	1							No	No	No
Not osteoarthritis	Not osteoarthritis	Man	Overweight	One chronic condition	55-59	Couple	6	Good	1	1	1	1	1	99	1							No	No	No
Not osteoarthritis	Not osteoarthritis	Man	Overweight	One chronic condition	50-54	Couple	2	Good	1	1	1	1	1	95	1							No	No	No
Not osteoarthritis	Not osteoarthritis	Man	Normal weight	None	60-64	Couple	3	Very good	1	1	1	1	1	92	1							No	No	No
Not osteoarthritis	Not osteoarthritis	Man	Obesity	Two chronic conditions	70-74	Couple	6	Good	1	1	1	1	3	64	0.872467							No	No	No
Not osteoarthritis	Not osteoarthritis	Woman	Overweight	One chronic condition	55-59	Alone		Good	1	1	1	2	2	72	0.841278							No	No	No
Not osteoarthritis	Not osteoarthritis	Man	Obesity	three or more chronic conditions	65-69	Alone	4	Good	1	1	1	1	1	80	1							No	No	No
Not osteoarthritis	Not osteoarthritis	Man	Obesity	One chronic condition	50-54	Alone	4	Fair	2	1	1	2	1	91	0.838045							No	No	No
Not osteoarthritis	Not osteoarthritis	Woman	Obesity	Two chronic conditions	55-59	Alone	6	Fair	1	1	1	1	2	59	0.919261							No	No	No
Not osteoarthritis	Not osteoarthritis	Woman	Normal weight	Two chronic conditions	55-59	Couple	1	Good	1	1	1	1	1	75	1							No	No	No
Not osteoarthritis	Not osteoarthritis	Woman	Overweight	three or more chronic conditions	65-69	Couple	6	Fair	1	1	1	1	1	100	1							No	No	No
Not osteoarthritis	Not osteoarthritis	Woman	Overweight	three or more chronic conditions	65-69	Couple	6	Good	1	1	1	2	1	66	0.922017							No	No	No
Not osteoarthritis	Not osteoarthritis	Man	Normal weight	One chronic condition	60-64	Couple	2	Fair	1	1	1	2	1	79	0.922017							No	No	No
Not osteoarthritis	Not osteoarthritis	Woman	Normal weight	One chronic condition	65-69	Alone	6	Fair	1	1	1	1	1	77	1							No	No	No
Not osteoarthritis	Not osteoarthritis	Woman	Obesity	Two chronic conditions	50-54	Alone	5	Good	1	1	1	1	1	80	1							No	No	No
Not osteoarthritis	Not osteoarthritis	Woman	Obesity	three or more chronic conditions	80-84	Couple	5	Poor	5	5	5	4	3	50	-0.059653							No	No	No
Not osteoarthritis	Not osteoarthritis	Man	Normal weight	None	50-54	Alone	5	Very good	1	1	1	1	1	95	1							No	No	No
Not osteoarthritis	Not osteoarthritis	Man	Overweight	three or more chronic conditions	55-59	Alone	4	Good	1	1	1	1	1	100	1							No	No	No
Not osteoarthritis	Not osteoarthritis	Man	Overweight	One chronic condition	50-54	Couple	3	Good	1	1	1	1	1	60	1							No	No	No
Not osteoarthritis	Not osteoarthritis	Man	Overweight	three or more chronic conditions	55-59	Couple	1	Good	1	1	1	1	1	51	1							No	No	No
Not osteoarthritis	Not osteoarthritis	Woman	Overweight	three or more chronic conditions	60-64	Couple	2	Fair	3	3	2	2	1	59	0.725429							No	No	No
Not osteoarthritis	Not osteoarthritis	Man	Obesity	three or more chronic conditions	65-69	Couple	5	Very good	1	1	1	1	1	100	1							No	No	No
Not osteoarthritis	Not osteoarthritis	Man	Overweight	three or more chronic conditions	65-69	Couple	4	Fair	1	1	1	1	1	61	1							No	No	No
Not osteoarthritis	Not osteoarthritis	Woman	Normal weight	Two chronic conditions	65-69	Couple	5	Good	1	1	1	2	2	70	0.841278							No	No	No
Not osteoarthritis	Not osteoarthritis	Man	Overweight	Two chronic conditions	70-74	Couple	6	Fair	4	4	4	3	1	71	0.349917							No	No	No
Not osteoarthritis	Not osteoarthritis	Woman	Normal weight	three or more chronic conditions	75-79	Alone	6	Poor	3	4	4	4	3	46	0.228522							No	No	No
Not osteoarthritis	Not osteoarthritis	Man	Obesity	three or more chronic conditions	60-64	Alone	5	Good	1	1	1	1	1	91	1							No	No	No
Not osteoarthritis	Not osteoarthritis	Woman	Normal weight	three or more chronic conditions	60-64	Couple	3	Fair	1	1	1	3	2	57	0.818112							No	No	No
Not osteoarthritis	Not osteoarthritis	Man	Obesity	three or more chronic conditions	60-64	Alone	2	Good	1	1	1	3	1	65	0.898851							No	No	No
Not osteoarthritis	Not osteoarthritis	Woman	Normal weight	None	60-64	Couple	5	Good	1	1	1	1	1	80	1							No	No	No
Not osteoarthritis	Not osteoarthritis	Woman	Obesity	three or more chronic conditions	50-54	Alone		Fair	1	1	1	2	3	50	0.794484							No	No	No
Not osteoarthritis	Not osteoarthritis	Man	Normal weight	three or more chronic conditions	60-64	Couple	3	Fair	2	1	1	1	1	70	0.916028							No	No	No
Not osteoarthritis	Not osteoarthritis	Man	Obesity	three or more chronic conditions	55-59	Alone	5	Fair	1	1	1	1	3	60	0.872467							No	No	No
Not osteoarthritis	Not osteoarthritis	Woman	Overweight	One chronic condition	60-64	Couple	5	Fair	1	1	1	1	1	81	1							No	No	No
Not osteoarthritis	Not osteoarthritis	Man	Normal weight	three or more chronic conditions	70-74	Couple	6	Fair	1	1	1	1	1	70	1							No	No	No
Not osteoarthritis	Not osteoarthritis	Woman	Overweight	three or more chronic conditions	55-59	Couple	3	Good	1	1	1	1	1	80	1							No	No	No
Not osteoarthritis	Not osteoarthritis	Woman	Overweight	three or more chronic conditions	50-54	Couple	6	Fair	1	1	1	2	2	80	0.841278							No	No	No
Not osteoarthritis	Not osteoarthritis	Woman	Normal weight	One chronic condition	55-59	Alone	3	Good	1	1	1	1	1	89	1							No	No	No
Not osteoarthritis	Not osteoarthritis	Woman	Overweight	three or more chronic conditions	55-59	Couple	5	Fair	1	1	1	1	2	71	0.919261							No	No	No
Not osteoarthritis	Not osteoarthritis	Man	Overweight	Two chronic conditions	50-54	Couple	6	Good	1	1	1	1	1	70	1							No	No	No
Not osteoarthritis	Not osteoarthritis	Man	Normal weight	three or more chronic conditions	55-59	Alone	5	Good	1	1	1	1	1	90	1							No	No	No
Not osteoarthritis	Not osteoarthritis	Woman	Overweight	None	50-54	Couple	1	Good	1	1	1	1	1	89	1							No	No	No
Not osteoarthritis	Not osteoarthritis	Man	Overweight	three or more chronic conditions	55-59	Alone	3	Good	1	1	1	1	1	80	1							No	No	No
Not osteoarthritis	Not osteoarthritis	Man	Overweight	One chronic condition	80-84	Couple	6	Very good	1	1	1	1	1	70	1							No	No	No
Not osteoarthritis	Not osteoarthritis	Man	Obesity	None	60-64	Alone	2	Good	1	1	1	1	1	94	1							No	No	No
Not osteoarthritis	Not osteoarthritis	Woman	Normal weight	Two chronic conditions	50-54	Alone	3	Poor	1	1	2	2	2	40	0.797233							No	No	No
Not osteoarthritis	Not osteoarthritis	Woman	Overweight	Two chronic conditions	65-69	Alone	3	Very good	1	1	1	1	1	99	1							No	No	No
Not osteoarthritis	Not osteoarthritis	Man	Overweight	Two chronic conditions	60-64	Couple	2	Very good	1	1	1	1	1	90	1							No	No	No
Not osteoarthritis	Not osteoarthritis	Woman	Normal weight	Two chronic conditions	85 o mÃ¡s	Alone	3	Very good	1	1	1	1	1	99	1							No	No	No
Not osteoarthritis	Not osteoarthritis	Woman	Normal weight	three or more chronic conditions	65-69	Alone	6	Fair	3	4	1	1	2	49	0.655959							No	No	No
Not osteoarthritis	Not osteoarthritis	Man	Overweight	One chronic condition	55-59	Alone	6	Very good	1	1	1	1	1	100	1							No	No	No
Not osteoarthritis	Not osteoarthritis	Woman	Normal weight	three or more chronic conditions	55-59	Couple	6	Poor	1	1	2	3	4	50	0.584337							No	No	No
Not osteoarthritis	Not osteoarthritis	Woman	Normal weight	Two chronic conditions	60-64	Couple	4	Fair	1	1	1	1	1	50	1							No	No	No
Not osteoarthritis	Not osteoarthritis	Man	Overweight	three or more chronic conditions	60-64	Couple	3	Good	1	1	1	1	1	90	1							No	No	No
Not osteoarthritis	Not osteoarthritis	Man	Normal weight	One chronic condition	50-54	Couple	4	Good	1	1	1	1	1	89	1							No	No	No
Not osteoarthritis	Not osteoarthritis	Man	Obesity	three or more chronic conditions	50-54	Couple	5	Fair	2	1	1	2	2	46	0.757306							No	No	No
Not osteoarthritis	Not osteoarthritis	Woman	Obesity	three or more chronic conditions	60-64		5	Good	1	1	1	1	1	80	1							No	No	No
Not osteoarthritis	Not osteoarthritis	Man	Overweight	Two chronic conditions	55-59	Couple	5	Fair	1	1	1	2	2	62	0.841278							No	No	No
Not osteoarthritis	Not osteoarthritis	Woman	Obesity	three or more chronic conditions	60-64	Couple	6	Fair	2	1	2	2	2	71	0.713261							No	No	No
Not osteoarthritis	Not osteoarthritis	Woman	Overweight	three or more chronic conditions	50-54	Couple	5	Poor	2	1	2	3	3	44	0.643301							No	No	No
Not osteoarthritis	Not osteoarthritis	Woman	Overweight	Two chronic conditions	50-54	Alone	1	Good	1	1	1	1	1	100	1							No	No	No
Not osteoarthritis	Not osteoarthritis	Woman	Obesity	three or more chronic conditions	55-59	Alone	5	Fair	1	1	1	2	4	53	0.651548							No	No	No
Not osteoarthritis	Not osteoarthritis	Man	Overweight	One chronic condition	50-54	Alone	5	Good	1	1	1	1	1	79	1							No	No	No
Not osteoarthritis	Not osteoarthritis	Man	Normal weight	three or more chronic conditions	50-54	Alone	6	Fair	3	1	3	3	3	75	0.623135							No	No	No
Not osteoarthritis	Not osteoarthritis	Man	Obesity	three or more chronic conditions	65-69	Couple	4	Good	1	1	1	1	1	80	1							No	No	No
Not osteoarthritis	Not osteoarthritis	Man	Obesity	three or more chronic conditions	80-84	Alone	4	Good	1	1	1	1	2	79	0.919261							No	No	No
Not osteoarthritis	Not osteoarthritis	Woman	Obesity	None	65-69	Alone	5	Good	1	1	1	1	1	100	1							No	No	No
Not osteoarthritis	Not osteoarthritis	Woman	Overweight	three or more chronic conditions	60-64	Alone	5	Good	1	1	1	1	1	90	1							No	No	No
Not osteoarthritis	Not osteoarthritis	Man	Obesity	three or more chronic conditions	65-69	Couple	5	Fair	3	1	1	3	1	75	0.7996							No	No	No
Not osteoarthritis	Not osteoarthritis	Woman	Obesity	Two chronic conditions	70-74	Couple	6	Good	1	1	1	1	1	100	1							No	No	No
Not osteoarthritis	Not osteoarthritis	Man	Obesity	None	55-59	Alone	6	Very good	1	1	1	1	1	100	1							No	No	No
Not osteoarthritis	Not osteoarthritis	Man	Normal weight	three or more chronic conditions	60-64	Couple	6	Fair	1	1	1	1	1	90	1							No	No	No
Not osteoarthritis	Not osteoarthritis	Man	Normal weight	None	50-54	Alone	6	Very good	1	1	1	2	1	100	0.922017							No	No	No
Not osteoarthritis	Not osteoarthritis	Woman	Overweight	three or more chronic conditions	75-79	Couple	5	Fair	1	1	1	1	1	100	1							No	No	No
Not osteoarthritis	Not osteoarthritis	Man	Overweight	Two chronic conditions	55-59	Couple	6	Good	1	1	1	1	1	79	1							No	No	No
Not osteoarthritis	Not osteoarthritis	Woman	Normal weight	One chronic condition	50-54	Couple	5	Good	2	1	1	2	1	76	0.838045							No	No	No
Not osteoarthritis	Not osteoarthritis	Woman	Obesity	three or more chronic conditions	50-54	Alone	4	Poor	1	1	1	2	3	69	0.794484							No	No	No
Not osteoarthritis	Not osteoarthritis	Man	Overweight	One chronic condition	65-69	Couple	5	Very good	1	1	1	1	1	75	1							No	No	No
Not osteoarthritis	Not osteoarthritis	Woman	Normal weight	three or more chronic conditions	60-64	Couple	1	Good	1	1	1	1	1	84	1							No	No	No
Not osteoarthritis	Not osteoarthritis	Man	Overweight	three or more chronic conditions	70-74	Couple	2	Good	2	1	2	3	1	75	0.770834							No	No	No
Not osteoarthritis	Not osteoarthritis	Woman	Overweight	None	50-54	Couple	4	Good	1	1	1	1	1	75	1							No	No	No
Not osteoarthritis	Not osteoarthritis	Woman	Normal weight	None	65-69	Alone	3	Good	1	1	1	1	1	99	1							No	No	No
Not osteoarthritis	Not osteoarthritis	Man	Normal weight	three or more chronic conditions	85 o mÃ¡s	Alone	5	Poor	1	1	3	2	2	52	0.792346							No	No	No
Not osteoarthritis	Not osteoarthritis	Man	Overweight	Two chronic conditions	55-59	Couple	4	Good	1	1	1	1	2	71	0.919261							No	No	No
Not osteoarthritis	Not osteoarthritis	Woman	Overweight	three or more chronic conditions	70-74	Alone		Fair	1	1	1	1	2	69	0.919261							No	No	No
Not osteoarthritis	Not osteoarthritis	Man	Overweight	None	50-54	Alone		Fair	1	1	1	1	2	97	0.919261							No	No	No
Not osteoarthritis	Not osteoarthritis	Man	Obesity	None	50-54	Couple	5	Good	1	1	1	1	2	94	0.919261							No	No	No
Not osteoarthritis	Not osteoarthritis	Woman	Obesity	three or more chronic conditions	85 o mÃ¡s	Alone	3	Fair	3	3	3	2	1	59	0.720541							No	No	No
Not osteoarthritis	Not osteoarthritis	Man	Obesity	Two chronic conditions	55-59	Couple	2	Very good	1	1	1	1	1	89	1							No	No	No
Not osteoarthritis	Not osteoarthritis	Man	Normal weight	Two chronic conditions	55-59	Alone	4	Poor	3	1	1	1	1	55	0.90075							No	No	No
Not osteoarthritis	Not osteoarthritis	Man	Obesity	three or more chronic conditions	60-64	Alone	2	Good	2	1	1	1	1	100	0.916028							No	No	No
Not osteoarthritis	Not osteoarthritis	Man	Normal weight	three or more chronic conditions	65-69	Couple	6	Good	1	1	1	1	1	100	1							No	No	No
Not osteoarthritis	Not osteoarthritis	Woman	Overweight	three or more chronic conditions	60-64	Alone	3	Good	1	1	1	1	1	79	1							No	No	No
Not osteoarthritis	Not osteoarthritis	Woman	Normal weight	None	50-54	Couple	3	Good	1	1	1	1	1	100	1							No	No	No
Not osteoarthritis	Not osteoarthritis	Man	Normal weight	None	55-59	Alone	4	Good	1	1	1	1	1	90	1							No	No	No
Not osteoarthritis	Not osteoarthritis	Man	Overweight	One chronic condition	60-64	Alone	3	Good	1	1	1	1	1	93	1							No	No	No
Not osteoarthritis	Not osteoarthritis	Woman	Normal weight	three or more chronic conditions	70-74	Alone	6	Poor	4	3	4	4	3	44	0.188794							No	No	No
Not osteoarthritis	Not osteoarthritis	Woman	Obesity	three or more chronic conditions	55-59	Alone	5	Very poor	3	1	3	4	2	51	0.525581							No	No	No
Not osteoarthritis	Not osteoarthritis	Woman	Overweight	three or more chronic conditions	50-54	Alone	5	Good	1	1	1	2	3	71	0.794484							No	No	No
Not osteoarthritis	Not osteoarthritis	Woman	Overweight	three or more chronic conditions	80-84	Alone	6	Good	2	1	2	3	2	74	0.690095							No	No	No
Not osteoarthritis	Not osteoarthritis	Man	Normal weight	Two chronic conditions	50-54	Alone	6	Fair	1	1	1	3	2	59	0.818112							No	No	No
Not osteoarthritis	Not osteoarthritis	Woman	Normal weight	One chronic condition	50-54	Alone	6	Good	1	1	1	1	1	77	1							No	No	No
Not osteoarthritis	Not osteoarthritis	Woman	Overweight	three or more chronic conditions	60-64	Couple	5	Fair	1	1	1	2	2	56	0.841278							No	No	No
Not osteoarthritis	Not osteoarthritis	Woman	Normal weight	None	50-54	Alone	6	Good	1	1	1	1	1	81	1							No	No	No
Not osteoarthritis	Not osteoarthritis	Man	Obesity	Two chronic conditions	50-54	Alone	5	Good	1	1	1	1	1	84	1							No	No	No
Not osteoarthritis	Not osteoarthritis	Man	Overweight	Two chronic conditions	80-84	Couple	5	Fair	2	1	2	2	2	70	0.713261							No	No	No
Not osteoarthritis	Not osteoarthritis	Woman	Overweight	Two chronic conditions	50-54	Alone	3	Good	1	1	1	2	2	81	0.841278							No	No	No
Not osteoarthritis	Not osteoarthritis	Woman	Overweight	One chronic condition	55-59	Couple	1	Good	1	1	1	1	1	91	1							No	No	No
Not osteoarthritis	Not osteoarthritis	Man	Obesity	three or more chronic conditions	65-69	Couple	3	Poor	3	1	4	4	4	41	0.249637							No	No	No
Not osteoarthritis	Not osteoarthritis	Woman	Normal weight	None	50-54		2	Good	1	1	1	1	1	90	1							No	No	No
Not osteoarthritis	Not osteoarthritis	Woman	Normal weight	None	55-59	Alone	3	Good	1	1	1	1	1	93	1							No	No	No
Not osteoarthritis	Not osteoarthritis	Man	Overweight	None	50-54	Alone	3	Good	1	1	1	1	1	83	1							No	No	No
Not osteoarthritis	Not osteoarthritis	Man	Normal weight	Two chronic conditions	65-69	Alone	1	Good	1	1	1	1	1	76	1							No	No	No
Not osteoarthritis	Not osteoarthritis	Man	Normal weight	three or more chronic conditions	85 o mÃ¡s	Couple	1	Poor	4	2	4	4	2	55	0.238857							No	No	No
Not osteoarthritis	Not osteoarthritis	Woman	Normal weight	One chronic condition	55-59	Couple	2	Good	1	1	1	1	1	97	1							No	No	No
Not osteoarthritis	Not osteoarthritis	Man	Overweight	three or more chronic conditions	85 o mÃ¡s	Couple	6	Fair	3	3	3	3	2	50	0.616636							No	No	No
Not osteoarthritis	Not osteoarthritis	Man	Overweight	three or more chronic conditions	60-64	Alone	2	Fair	1	1	2	1	1	51	0.955955							No	No	No
Not osteoarthritis	Not osteoarthritis	Woman	Obesity	three or more chronic conditions	55-59	Couple	3	Poor	1	1	1	1	1	70	1							No	No	No
Not osteoarthritis	Not osteoarthritis	Man	Overweight	Two chronic conditions	70-74	Couple	2	Good	1	1	1	2	1	81	0.922017							No	No	No
Not osteoarthritis	Not osteoarthritis	Man	Normal weight	Two chronic conditions	60-64	Couple	4	Good	1	1	1	3	1	90	0.898851							No	No	No
Not osteoarthritis	Not osteoarthritis	Woman	Obesity	Two chronic conditions	65-69	Alone	5	Good	1	1	1	1	1	100	1							No	No	No
Not osteoarthritis	Not osteoarthritis	Woman	Obesity	Two chronic conditions	65-69	Couple	5	Good	1	1	1	1	1	50	1							No	No	No
Not osteoarthritis	Not osteoarthritis	Man	Normal weight	three or more chronic conditions	55-59	Couple	6	Fair	1	1	1	1	1	80	1							No	No	No
Not osteoarthritis	Not osteoarthritis	Woman	Obesity	three or more chronic conditions	60-64	Alone		Fair	1	1	1	1	1	5	1							No	No	No
Not osteoarthritis	Not osteoarthritis	Man	Normal weight	None	50-54	Couple	5	Good	1	1	1	1	1	100	1							No	No	No
Not osteoarthritis	Not osteoarthritis	Man	Normal weight	three or more chronic conditions	70-74	Alone	3	Fair	2	1	1	2	1	35	0.838045							No	No	No
Not osteoarthritis	Not osteoarthritis	Woman	Normal weight	three or more chronic conditions	50-54	Alone	5	Fair	1	1	1	2	4	69	0.651548							No	No	No
Not osteoarthritis	Not osteoarthritis	Man	Overweight	Two chronic conditions	70-74	Couple	6	Good	1	1	1	1	1	99	1							No	No	No
Not osteoarthritis	Not osteoarthritis	Woman	Overweight	Two chronic conditions	60-64	Couple	4	Good	1	1	1	1	1	100	1							No	No	No
Not osteoarthritis	Not osteoarthritis	Man	Obesity	three or more chronic conditions	65-69	Couple	5	Fair	1	1	1	1	1	50	1							No	No	No
Not osteoarthritis	Not osteoarthritis	Man	Normal weight	three or more chronic conditions	70-74	Couple	3	Very good	1	1	1	1	1	86	1							No	No	No
Not osteoarthritis	Not osteoarthritis	Woman	Obesity	three or more chronic conditions	75-79	Alone	5	Fair	4	5	5	3	2	50	0.219071							No	No	No
Not osteoarthritis	Not osteoarthritis	Woman	Overweight	None	50-54	Couple		Very good	1	1	1	1	1	89	1							No	No	No
Not osteoarthritis	Not osteoarthritis	Man	Overweight	One chronic condition	65-69	Couple	5	Good	1	1	1	1	1	80	1							No	No	No
Not osteoarthritis	Not osteoarthritis	Woman	Normal weight	three or more chronic conditions	75-79	Couple	5	Fair	2	1	2	2	2	60	0.713261							No	No	No
Not osteoarthritis	Not osteoarthritis	Woman	Normal weight	three or more chronic conditions	65-69	Couple	5	Good	1	1	1	2	1	55	0.922017							No	No	No
Not osteoarthritis	Not osteoarthritis	Woman	Obesity	three or more chronic conditions	55-59	Alone	3	Good	1	1	1	2	1	71	0.922017							No	No	No
Not osteoarthritis	Not osteoarthritis	Man	Overweight	Two chronic conditions	70-74	Alone	5	Good	1	1	1	1	1	49	1							No	No	No
Not osteoarthritis	Not osteoarthritis	Woman	Obesity	None	70-74	Alone	5	Good	1	1	1	1	1	74	1							No	No	No
Not osteoarthritis	Not osteoarthritis	Man	Normal weight	One chronic condition	50-54	Couple	2	Good	1	1	1	1	1	65	1							No	No	No
Not osteoarthritis	Not osteoarthritis	Man	Overweight	One chronic condition	60-64	Couple	1	Good	2	1	1	1	1	55	0.916028							No	No	No
Not osteoarthritis	Not osteoarthritis	Man	Normal weight	three or more chronic conditions	80-84	Couple	5	Fair	1	1	1	1	1	37	1							No	No	No
Not osteoarthritis	Not osteoarthritis	Man	Overweight	Two chronic conditions	80-84	Couple	5	Good	2	1	1	2	1	45	0.838045							No	No	No
Not osteoarthritis	Not osteoarthritis	Man	Obesity	None	55-59	Alone	3	Very good	1	1	1	1	1	90	1							No	No	No
Not osteoarthritis	Not osteoarthritis	Man	Overweight	One chronic condition	75-79	Alone	6	Good	1	1	1	1	1	80	1							No	No	No
Not osteoarthritis	Not osteoarthritis	Woman	Obesity	One chronic condition	70-74	Alone		Good	1	1	1	1	1	80	1							No	No	No
Not osteoarthritis	Not osteoarthritis	Woman	Obesity	One chronic condition	70-74	Alone		Fair	1	1	1	1	1	80	1							No	No	No
Not osteoarthritis	Not osteoarthritis	Woman	Overweight	Two chronic conditions	55-59	Couple	3	Fair	1	1	1	1	1	59	1							No	No	No
Not osteoarthritis	Not osteoarthritis	Man	Overweight	three or more chronic conditions	75-79	Couple	5	Fair	1	1	1	1	1	70	1							No	No	No
Not osteoarthritis	Not osteoarthritis	Man	Obesity	One chronic condition	65-69	Couple	4	Good	1	1	1	1	1	80	1							No	No	No
Not osteoarthritis	Not osteoarthritis	Man	Overweight	Two chronic conditions	80-84	Alone	3	Fair	1	1	1	1	1	90	1							No	No	No
Not osteoarthritis	Not osteoarthritis	Man	Normal weight	Two chronic conditions	75-79	Couple	3	Good	1	1	1	1	1	70	1							No	No	No
Not osteoarthritis	Not osteoarthritis	Woman	Normal weight	None	50-54	Alone	3	Good	1	1	1	1	1	79	1							No	No	No
Not osteoarthritis	Not osteoarthritis	Man	Overweight	One chronic condition	50-54	Alone	5	Fair	1	1	1	1	1	80	1							No	No	No
Not osteoarthritis	Not osteoarthritis	Man	Overweight	Two chronic conditions	50-54	Couple	3	Good	1	1	1	1	1	81	1							No	No	No
Not osteoarthritis	Not osteoarthritis	Woman	Overweight	One chronic condition	60-64	Couple	3	Good	1	1	1	1	1	79	1							No	No	No
Not osteoarthritis	Not osteoarthritis	Man	Overweight	None	50-54	Alone	5	Fair	1	1	1	1	1	89	1							No	No	No
Not osteoarthritis	Not osteoarthritis	Man	Overweight	three or more chronic conditions	65-69	Couple	5	Fair	3	1	1	1	1	50	0.90075							No	No	No
Not osteoarthritis	Not osteoarthritis	Man	Overweight	None	60-64	Couple	5	Good	1	1	1	2	1	81	0.922017							No	No	No
Not osteoarthritis	Not osteoarthritis	Man	Overweight	Two chronic conditions	50-54	Couple	5	Good	1	1	1	1	1	71	1							No	No	No
Not osteoarthritis	Not osteoarthritis	Woman	Overweight	Two chronic conditions	50-54	Couple	5	Fair	1	1	1	1	2	50	0.919261							No	No	No
Not osteoarthritis	Not osteoarthritis	Woman	Underweight	None	50-54	Alone	3	Very good	1	1	1	1	1	74	1							No	No	No
Not osteoarthritis	Not osteoarthritis	Woman	Obesity	One chronic condition	55-59	Couple	4	Good	1	1	1	1	1	79	1							No	No	No
Not osteoarthritis	Not osteoarthritis	Man	Obesity	Two chronic conditions	60-64	Couple	5	Fair	1	1	1	1	1	60	1							No	No	No
Not osteoarthritis	Not osteoarthritis	Woman	Obesity	three or more chronic conditions	80-84	Couple	4	Poor	3	1	1	1	1	48	0.90075							No	No	No
Not osteoarthritis	Not osteoarthritis	Man	Obesity	One chronic condition	65-69	Alone	5	Good	1	1	1	1	1	58	1							No	No	No
Not osteoarthritis	Not osteoarthritis	Man	Overweight	Two chronic conditions	60-64	Alone	5	Good	1	1	1	1	1	56	1							No	No	No
Not osteoarthritis	Not osteoarthritis	Man	Normal weight	three or more chronic conditions	65-69	Couple	3	Fair	1	1	1	1	1	46	1							No	No	No
Not osteoarthritis	Not osteoarthritis	Woman	Obesity	None	50-54	Alone	6	Good	1	1	1	1	1	53	1							No	No	No
Not osteoarthritis	Not osteoarthritis	Woman	Normal weight	One chronic condition	85 o mÃ¡s	Alone	4	Very poor	5	5	5	1	8	10	0.313378							No	No	No
Not osteoarthritis	Not osteoarthritis	Man	Normal weight	three or more chronic conditions	65-69	Couple	5	Fair	1	1	1	1	1	60	1							No	No	No
Not osteoarthritis	Not osteoarthritis	Woman	Normal weight	None	55-59	Couple	1	Good	1	1	1	1	1	77	1							No	No	No
Not osteoarthritis	Not osteoarthritis	Woman	Normal weight	Two chronic conditions	60-64	Couple	3	Good	1	1	1	1	1	52	1							No	No	No
Not osteoarthritis	Not osteoarthritis	Man	Overweight	One chronic condition	60-64	Alone	1	Good	1	1	1	1	1	53	1							No	No	No
Not osteoarthritis	Not osteoarthritis	Man	Overweight	One chronic condition	65-69	Couple	4	Good	1	1	1	1	1	62	1							No	No	No
Not osteoarthritis	Not osteoarthritis	Woman	Normal weight	One chronic condition	50-54	Alone	6	Good	1	1	1	1	1	53	1							No	No	No
Not osteoarthritis	Not osteoarthritis	Man	Overweight	three or more chronic conditions	80-84	Couple	6	Poor	5	4	5	2	1	43	0.267493							No	No	No
Not osteoarthritis	Not osteoarthritis	Woman	Normal weight	three or more chronic conditions	55-59	Alone		Fair	1	1	1	2	3	45	0.794484							No	No	No
Not osteoarthritis	Not osteoarthritis	Man	Overweight	three or more chronic conditions	55-59	Alone	5	Fair	2	1	1	3	3	42	0.687346							No	No	No
Not osteoarthritis	Not osteoarthritis	Man	Overweight	One chronic condition	80-84	Couple	5	Good	1	1	1	1	1	59	1							No	No	No
Not osteoarthritis	Not osteoarthritis	Woman	Overweight	None	55-59	Couple	3	Fair	1	1	4	4	1	40	0.619356							No	No	No
Not osteoarthritis	Not osteoarthritis	Woman	Normal weight	three or more chronic conditions	55-59	Couple	5	Fair	1	1	1	2	1	53	0.922017							No	No	No
Not osteoarthritis	Not osteoarthritis	Man	Overweight	None	50-54	Couple	3	Good	1	1	1	1	1	67	1							No	No	No
Not osteoarthritis	Not osteoarthritis	Woman	Normal weight	three or more chronic conditions	75-79	Alone	2	Fair	1	1	1	1	1	43	1							No	No	No
Not osteoarthritis	Not osteoarthritis	Woman	Normal weight	Two chronic conditions	75-79	Alone		Good	1	1	1	1	1	48	1							No	No	No
Not osteoarthritis	Not osteoarthritis	Woman	Overweight	One chronic condition	70-74	Alone	5	Good	1	1	1	1	1	70	1							No	No	No
Not osteoarthritis	Not osteoarthritis	Woman	Normal weight	Two chronic conditions	65-69	Couple	2	Fair	1	1	1	4	1	28	0.754503							No	No	No
Not osteoarthritis	Not osteoarthritis	Man	Obesity	Two chronic conditions	80-84	Alone	5	Good	2	1	1	1	1	69	0.916028							No	No	No
Not osteoarthritis	Not osteoarthritis	Man	Obesity	three or more chronic conditions	70-74	Couple	5	Good	1	1	1	1	1	70	1							No	No	No
Not osteoarthritis	Not osteoarthritis	Man	Overweight	One chronic condition	60-64	Couple	3	Good	1	1	1	1	1	90	1							No	No	No
Not osteoarthritis	Not osteoarthritis	Woman	Normal weight	One chronic condition	75-79	Alone	5	Good	1	1	1	1	1	59	1							No	No	No
Not osteoarthritis	Not osteoarthritis	Woman	Obesity	One chronic condition	60-64	Couple	5	Good	1	1	1	1	1	85	1							No	No	No
Not osteoarthritis	Not osteoarthritis	Man	Normal weight	None	75-79	Alone	5	Good	1	1	1	1	1	70	1							No	No	No
Not osteoarthritis	Not osteoarthritis	Woman	Obesity	Two chronic conditions	75-79	Couple	5	Good	1	1	1	1	1	71	1							No	No	No
Not osteoarthritis	Not osteoarthritis	Man	Obesity	Two chronic conditions	65-69	Alone	5	Good	1	1	1	1	1	80	1							No	No	No
Not osteoarthritis	Not osteoarthritis	Man	Overweight	three or more chronic conditions	50-54	Alone	6	Fair	1	1	1	1	2	70	0.919261							No	No	No
Not osteoarthritis	Not osteoarthritis	Man	Obesity	One chronic condition	65-69	Couple	6	Good	1	1	1	1	1	60	1							No	No	No
Not osteoarthritis	Not osteoarthritis	Man	Obesity	One chronic condition	50-54	Alone	5	Good	1	1	1	1	1	65	1							No	No	No
Not osteoarthritis	Not osteoarthritis	Woman	Overweight	One chronic condition	50-54	Alone	5	Good	1	1	1	1	1	70	1							No	No	No
Not osteoarthritis	Not osteoarthritis	Woman	Normal weight	One chronic condition	75-79	Alone	5	Good	1	1	1	1	1	65	1							No	No	No
Not osteoarthritis	Not osteoarthritis	Man	Overweight	One chronic condition	60-64	Couple	5	Fair	1	1	1	1	1	50	1							No	No	No
Not osteoarthritis	Not osteoarthritis	Man	Overweight	three or more chronic conditions	70-74	Couple	1	Fair	2	1	2	4	1	80	0.626486							No	No	No
Not osteoarthritis	Not osteoarthritis	Man	Obesity	None	50-54	Alone	3	Fair	1	1	1	1	1	70	1							No	No	No
Not osteoarthritis	Not osteoarthritis	Woman	Normal weight	three or more chronic conditions	50-54	Couple	4	Good	1	1	1	2	1	81	0.922017							No	No	No
Not osteoarthritis	Not osteoarthritis	Man	Overweight	Two chronic conditions	85 o mÃ¡s	Couple	4	Good	1	1	1	1	1	71	1							No	No	No
Not osteoarthritis	Not osteoarthritis	Man	Obesity	three or more chronic conditions	85 o mÃ¡s	Couple	5	Very good	3	3	3	1	1	50	0.798524							No	No	No
Not osteoarthritis	Not osteoarthritis	Woman	Overweight	three or more chronic conditions	80-84	Couple	5	Fair	1	2	2	2	3	50	0.700415							No	No	No
Not osteoarthritis	Not osteoarthritis	Woman	Overweight	three or more chronic conditions	85 o mÃ¡s	Alone	2	Very good	1	1	1	1	1	99	1							No	No	No
Not osteoarthritis	Not osteoarthritis	Man	Obesity	three or more chronic conditions	70-74	Couple	5	Fair	1	1	1	1	1	69	1							No	No	No
Not osteoarthritis	Not osteoarthritis	Woman	Obesity	Two chronic conditions	50-54	Alone	3	Good	1	1	1	1	1	75	1							No	No	No
Not osteoarthritis	Not osteoarthritis	Woman	Normal weight	One chronic condition	55-59	Couple	2	Good	1	1	1	2	1	59	0.922017							No	No	No
Not osteoarthritis	Not osteoarthritis	Woman	Overweight	One chronic condition	50-54	Couple	5	Very good	1	1	1	1	1	75	1							No	No	No
Not osteoarthritis	Not osteoarthritis	Woman	Normal weight	three or more chronic conditions	85 o mÃ¡s	Couple	5	Fair	1	1	1	4	1	46	0.754503							No	No	No
Not osteoarthritis	Not osteoarthritis	Man	Obesity	None	75-79	Couple	5	Good	1	1	1	1	1	74	1							No	No	No
Not osteoarthritis	Not osteoarthritis	Man	Obesity	None	80-84	Alone	6	Good	3	1	2	2	1	39	0.778722							No	No	No
Not osteoarthritis	Not osteoarthritis	Man	Obesity	None	55-59	Alone	5	Good	1	1	1	1	3	70	0.872467							No	No	No
Not osteoarthritis	Not osteoarthritis	Woman	Obesity	None	50-54	Couple		Good	1	1	1	1	1	70	1							No	No	No
Not osteoarthritis	Not osteoarthritis	Woman	Obesity	three or more chronic conditions	65-69	Couple	5	Good	1	1	1	1	1	80	1							No	No	No
Not osteoarthritis	Not osteoarthritis	Woman	Obesity	Two chronic conditions	65-69	Couple	1	Good	1	1	1	1	1	90	1							No	No	No
Not osteoarthritis	Not osteoarthritis	Woman	Overweight	One chronic condition	50-54	Couple	3	Good	1	1	1	1	1	75	1							No	No	No
Not osteoarthritis	Not osteoarthritis	Man	Obesity	three or more chronic conditions	65-69	Couple	5	Fair	1	1	1	2	1	60	0.922017							No	No	No
Not osteoarthritis	Not osteoarthritis	Man	Normal weight	None	60-64	Couple	4	Good	1	1	1	1	1	61	1							No	No	No
Not osteoarthritis	Not osteoarthritis	Man	Normal weight	three or more chronic conditions	65-69	Couple	5	Fair	4	1	1	4	1	44	0.504766							No	No	No
Not osteoarthritis	Not osteoarthritis	Man	Obesity	Two chronic conditions	55-59	Alone	4	Good	1	1	1	1	1	80	1							No	No	No
Not osteoarthritis	Not osteoarthritis	Man	Normal weight	three or more chronic conditions	50-54	Alone	5	Fair	1	1	1	1	4	51	0.729531							No	No	No
Not osteoarthritis	Not osteoarthritis	Woman	Overweight	three or more chronic conditions	60-64	Couple	5	Fair	1	1	1	1	1	55	1							No	No	No
Not osteoarthritis	Not osteoarthritis	Woman	Overweight	One chronic condition	55-59	Couple	5	Good	1	1	1	3	2	80	0.818112							No	No	No
Not osteoarthritis	Not osteoarthritis	Man	Overweight	three or more chronic conditions	70-74	Couple	4	Poor	1	1	1	1	1	41	1							No	No	No
Not osteoarthritis	Not osteoarthritis	Woman	Overweight	Two chronic conditions	65-69	Alone		Good	1	1	1	1	1	79	1							No	No	No
Not osteoarthritis	Not osteoarthritis	Woman	Obesity	Two chronic conditions	85 o mÃ¡s	Couple		Good	1	1	1	1	1	80	1							No	No	No
Not osteoarthritis	Not osteoarthritis	Woman	Obesity	Two chronic conditions	65-69	Couple		Good	1	1	1	1	1	76	1							No	No	No
Not osteoarthritis	Not osteoarthritis	Woman	Obesity	One chronic condition	60-64	Alone	2	Good	1	1	1	1	1	79	1							No	No	No
Not osteoarthritis	Not osteoarthritis	Woman	Obesity	One chronic condition	65-69	Couple	5	Good	1	1	1	1	1	80	1							No	No	No
Not osteoarthritis	Not osteoarthritis	Woman	Overweight	One chronic condition	55-59	Alone	6	Good	1	1	1	1	1	55	1							No	No	No
Not osteoarthritis	Not osteoarthritis	Woman	Normal weight	Two chronic conditions	85 o mÃ¡s	Alone	3	Good	1	1	1	1	1	59	1							No	No	No
Not osteoarthritis	Not osteoarthritis	Woman	Obesity	None	60-64	Alone	2	Good	1	1	1	1	1	50	1							No	No	No
Not osteoarthritis	Not osteoarthritis	Man	Normal weight	Two chronic conditions	60-64	Couple	6	Fair	2	1	1	1	1	50	0.916028							No	No	No
Not osteoarthritis	Not osteoarthritis	Woman	Normal weight	One chronic condition	60-64	Couple	2	Very good	1	1	1	1	1	90	1							No	No	No
Not osteoarthritis	Not osteoarthritis	Man	Overweight	Two chronic conditions	55-59	Couple	3	Good	1	1	1	1	1	55	1							No	No	No
Not osteoarthritis	Not osteoarthritis	Woman	Overweight	One chronic condition	50-54	Couple		Good	1	1	1	1	1	69	1							No	No	No
Not osteoarthritis	Not osteoarthritis	Woman	Overweight	three or more chronic conditions	75-79	Couple	5	Fair	1	1	1	2	1	50	0.922017							No	No	No
Not osteoarthritis	Not osteoarthritis	Man	Overweight	One chronic condition	70-74	Couple	4	Good	1	1	1	1	1	80	1							No	No	No
Not osteoarthritis	Not osteoarthritis	Woman	Overweight	Two chronic conditions	65-69	Couple	2	Good	1	1	1	1	1	75	1							No	No	No
Not osteoarthritis	Not osteoarthritis	Man	Obesity	Two chronic conditions	65-69	Alone	5	Fair	1	1	1	2	1	60	0.922017							No	No	No
Not osteoarthritis	Not osteoarthritis	Woman	Normal weight	One chronic condition	55-59	Couple	1	Very good	1	1	1	1	1	80	1							No	No	No
Not osteoarthritis	Not osteoarthritis	Woman	Normal weight	three or more chronic conditions	60-64	Alone	5	Poor	1	1	1	4	5	30	0.406744							No	No	No
Not osteoarthritis	Not osteoarthritis	Man	Normal weight	None	50-54	Alone	2	Good	1	1	1	1	1	80	1							No	No	No
Not osteoarthritis	Not osteoarthritis	Woman	Obesity	Two chronic conditions	60-64	Couple	5	Good	1	1	1	2	1	65	0.922017							No	No	No
Not osteoarthritis	Not osteoarthritis	Woman	Normal weight	One chronic condition	55-59	Couple	4	Fair	1	1	1	1	1	64	1							No	No	No
Not osteoarthritis	Not osteoarthritis	Man	Normal weight	three or more chronic conditions	75-79	Couple	3	Very poor	4	5	5	1	1	15	0.400959							No	No	No
Not osteoarthritis	Not osteoarthritis	Woman	Overweight	three or more chronic conditions	60-64	Alone	5	Good	1	1	1	2	1	45	0.922017							No	No	No
Not osteoarthritis	Not osteoarthritis	Man	Obesity	three or more chronic conditions	60-64	Couple	4	Fair	2	1	2	1	1	50	0.871984							No	No	No
Not osteoarthritis	Not osteoarthritis	Woman	Overweight	One chronic condition	50-54	Couple	3	Good	1	1	1	1	1	95	1							No	No	No
Not osteoarthritis	Not osteoarthritis	Man	Obesity	One chronic condition	65-69	Couple	5	Good	1	1	1	1	1	89	1							No	No	No
Not osteoarthritis	Not osteoarthritis	Woman	Overweight	One chronic condition	50-54	Couple	5	Good	1	1	1	1	1	91	1							No	No	No
Not osteoarthritis	Not osteoarthritis	Man	Normal weight	One chronic condition	85 o mÃ¡s	Couple	5	Fair	2	1	1	1	1	57	0.916028							No	No	No
Not osteoarthritis	Not osteoarthritis	Woman	Overweight	Two chronic conditions	60-64	Couple	4	Good	1	1	1	1	1	56	1							No	No	No
Not osteoarthritis	Not osteoarthritis	Woman	Overweight	Two chronic conditions	50-54	Couple	4	Good	1	1	1	1	1	50	1							No	No	No
Not osteoarthritis	Not osteoarthritis	Man	Obesity	three or more chronic conditions	85 o mÃ¡s	Alone	4	Good	5	3	1	1	1	60	0.609389							No	No	No
Not osteoarthritis	Not osteoarthritis	Woman	Obesity	three or more chronic conditions	80-84	Alone	5	Poor	3	1	2	4	1	31	0.611207							No	No	No
Not osteoarthritis	Not osteoarthritis	Woman	Obesity	None	60-64	Alone	6	Good	1	1	1	1	1	65	1							No	No	No
Not osteoarthritis	Not osteoarthritis	Woman	Obesity	Two chronic conditions	60-64	Alone	5	Fair	2	1	1	2	1	55	0.838045							No	No	No
Not osteoarthritis	Not osteoarthritis	Woman	Overweight	One chronic condition	50-54	Couple	2	Fair	1	1	1	1	1	55	1							No	No	No
Not osteoarthritis	Not osteoarthritis	Man	Normal weight	three or more chronic conditions	80-84	Couple	2	Good	1	1	1	1	1	50	1							No	No	No
Not osteoarthritis	Not osteoarthritis	Woman	Obesity	One chronic condition	75-79	Alone	6	Good	2	1	1	2	1	90	0.838045							No	No	No
Not osteoarthritis	Not osteoarthritis	Woman	Normal weight	None	55-59	Alone	4	Very good	1	1	1	1	1	90	1							No	No	No
Not osteoarthritis	Not osteoarthritis	Man	Normal weight	None	50-54	Alone	6	Very good	1	1	1	1	1	100	1							No	No	No
Not osteoarthritis	Not osteoarthritis	Man	Normal weight	Two chronic conditions	50-54	Couple	5	Fair	3	1	3	2	2	50	0.693095							No	No	No
Not osteoarthritis	Not osteoarthritis	Man	Obesity	Two chronic conditions	70-74	Alone	3	Good	1	1	1	1	1	80	1							No	No	No
Not osteoarthritis	Not osteoarthritis	Woman	Overweight	three or more chronic conditions	65-69	Couple	2	Fair	1	1	1	1	3	56	0.872467							No	No	No
Not osteoarthritis	Not osteoarthritis	Man	Normal weight	Two chronic conditions	55-59	Couple	2	Good	2	1	4	1	1	40	0.780882							No	No	No
Not osteoarthritis	Not osteoarthritis	Man	Obesity	None	70-74	Alone	4	Good	1	1	1	1	1	80	1							No	No	No
Not osteoarthritis	Not osteoarthritis	Man	Obesity	Two chronic conditions	55-59	Couple	5	Good	1	1	1	1	1	89	1							No	No	No
Not osteoarthritis	Not osteoarthritis	Man	Obesity	Two chronic conditions	50-54	Couple	5	Good	1	1	1	1	1	80	1							No	No	No
Not osteoarthritis	Not osteoarthritis	Man	Obesity	One chronic condition	85 o mÃ¡s	Couple	6	Good	2	2	2	2	1	71	0.743977							No	No	No
Not osteoarthritis	Not osteoarthritis	Man	Obesity	None	70-74	Alone	2	Good	1	1	1	1	1	80	1							No	No	No
Not osteoarthritis	Not osteoarthritis	Man	Normal weight	three or more chronic conditions	65-69	Couple	4	Fair	1	1	1	1	1	59	1							No	No	No
Not osteoarthritis	Not osteoarthritis	Man	Obesity	three or more chronic conditions	65-69	Couple	5	Good	1	1	2	1	1	69	0.955955							No	No	No
Not osteoarthritis	Not osteoarthritis	Woman	Obesity	One chronic condition	85 o mÃ¡s	Alone	3	Fair	3	2	2	2	1	60	0.728698							No	No	No
Not osteoarthritis	Not osteoarthritis	Man	Normal weight	One chronic condition	60-64	Couple	3	Good	1	1	1	1	1	82	1							No	No	No
Not osteoarthritis	Not osteoarthritis	Woman	Obesity	One chronic condition	85 o mÃ¡s	Alone	5	Very poor	5	5	5	2	1	4	0.235395							No	No	No
Not osteoarthritis	Not osteoarthritis	Woman	Obesity	Two chronic conditions	60-64	Couple	4	Good	1	1	1	1	1	80	1							No	No	No
Not osteoarthritis	Not osteoarthritis	Woman	Obesity	Two chronic conditions	60-64	Couple	5	Good	1	1	1	1	1	80	1							No	No	No
Not osteoarthritis	Not osteoarthritis	Woman	Overweight	three or more chronic conditions	60-64	Alone	5	Very good	1	1	1	1	2	75	0.919261							No	No	No
Not osteoarthritis	Not osteoarthritis	Woman	Obesity	None	65-69	Couple	4	Good	1	1	1	1	1	80	1							No	No	No
Not osteoarthritis	Not osteoarthritis	Woman	Overweight	Two chronic conditions	50-54	Couple	3	Good	1	1	1	3	1	71	0.898851							No	No	No
Not osteoarthritis	Not osteoarthritis	Woman	Overweight	One chronic condition	50-54	Couple	5	Poor	1	1	1	1	1	50	1							No	No	No
Not osteoarthritis	Not osteoarthritis	Man	Obesity	Two chronic conditions	60-64	Couple	4	Fair	1	1	1	1	1	59	1							No	No	No
Not osteoarthritis	Not osteoarthritis	Woman	Obesity	None	50-54	Couple	4	Very good	1	1	1	1	1	80	1							No	No	No
Not osteoarthritis	Not osteoarthritis	Man	Normal weight	One chronic condition	60-64	Couple	4	Good	1	1	1	1	1	80	1							No	No	No
Not osteoarthritis	Not osteoarthritis	Woman	Obesity	Two chronic conditions	60-64	Alone	4	Good	1	1	1	1	1	40	1							No	No	No
Not osteoarthritis	Not osteoarthritis	Man	Overweight	None	60-64	Couple	5	Good	1	1	1	1	1	51	1							No	No	No
Not osteoarthritis	Not osteoarthritis	Woman	Obesity	three or more chronic conditions	60-64	Couple	5	Good	1	1	1	1	1	70	1							No	No	No
Not osteoarthritis	Not osteoarthritis	Man	Obesity	Two chronic conditions	75-79	Alone	4	Fair	2	1	1	1	1	60	0.916028							No	No	No
Not osteoarthritis	Not osteoarthritis	Man	Obesity	three or more chronic conditions	75-79	Couple	5	Poor	2	2	2	2	1	50	0.743977							No	No	No
Not osteoarthritis	Not osteoarthritis	Man	Obesity	Two chronic conditions	60-64	Alone	4	Good	1	1	1	1	3	70	0.872467							No	No	No
Not osteoarthritis	Not osteoarthritis	Woman	Obesity	Two chronic conditions	75-79	Alone		Good	1	1	1	1	2	75	0.919261							No	No	No
Not osteoarthritis	Not osteoarthritis	Woman	Normal weight	One chronic condition	60-64	Couple	4	Good	1	1	1	1	1	59	1							No	No	No
Not osteoarthritis	Not osteoarthritis	Man	Obesity	None	70-74	Couple	5	Good	1	1	1	1	1	67	1							No	No	No
Not osteoarthritis	Not osteoarthritis	Woman	Obesity	One chronic condition	55-59	Couple	4	Fair	1	1	1	1	1	52	1							No	No	No
Not osteoarthritis	Not osteoarthritis	Man	Normal weight	One chronic condition	70-74	Couple	5	Good	1	1	1	1	1	55	1							No	No	No
Not osteoarthritis	Not osteoarthritis	Woman	Normal weight	None	70-74	Alone	6	Good	3	1	1	1	1	62	0.90075							No	No	No
Not osteoarthritis	Not osteoarthritis	Man	Obesity	three or more chronic conditions	60-64	Couple	4	Poor	1	1	1	1	1	45	1							No	No	No
Not osteoarthritis	Not osteoarthritis	Woman	Obesity	three or more chronic conditions	65-69	Couple	5	Fair	1	1	1	2	4	26	0.651548							No	No	No
Not osteoarthritis	Not osteoarthritis	Woman	Normal weight	One chronic condition	60-64	Couple	2	Good	1	1	1	1	1	61	1							No	No	No
Not osteoarthritis	Not osteoarthritis	Man	Obesity	None	65-69	Alone	3	Good	1	1	1	1	1	80	1							No	No	No
Not osteoarthritis	Not osteoarthritis	Woman	Overweight	None	55-59	Alone	3	Good	1	1	1	1	1	80	1							No	No	No
Not osteoarthritis	Not osteoarthritis	Man	Overweight	None	50-54	Couple	1	Good	1	1	1	1	1	75	1							No	No	No
Not osteoarthritis	Not osteoarthritis	Woman	Normal weight	Two chronic conditions	55-59	Alone	5	Good	1	1	1	1	1	81	1							No	No	No
Not osteoarthritis	Not osteoarthritis	Man	Obesity	One chronic condition	50-54	Alone	4	Very good	1	1	1	1	1	80	1							No	No	No
Not osteoarthritis	Not osteoarthritis	Woman	Obesity	None	85 o mÃ¡s	Alone		Good	3	4	5	3	1	50	0.482395							No	No	No
Not osteoarthritis	Not osteoarthritis	Woman	Overweight	three or more chronic conditions	60-64	Alone	5	Very good	1	1	1	1	1	79	1							No	No	No
Not osteoarthritis	Not osteoarthritis	Man	Overweight	Two chronic conditions	50-54	Couple	3	Good	1	1	1	1	1	65	1							No	No	No
Not osteoarthritis	Not osteoarthritis	Woman	Overweight	None	55-59	Couple	4	Good	1	1	1	1	1	90	1							No	No	No
Not osteoarthritis	Not osteoarthritis	Man	Obesity	three or more chronic conditions	55-59	Couple	5	Fair	1	1	1	1	1	60	1							No	No	No
Not osteoarthritis	Not osteoarthritis	Man	Normal weight	None	75-79	Alone	5	Good	1	1	1	1	1	57	1							No	No	No
Not osteoarthritis	Not osteoarthritis	Woman	Overweight	Two chronic conditions	50-54	Couple	4	Good	1	1	1	1	1	60	1							No	No	No
Not osteoarthritis	Not osteoarthritis	Woman	Normal weight	Two chronic conditions	70-74	Alone	5	Fair	1	1	1	4	1	47	0.754503							No	No	No
Not osteoarthritis	Not osteoarthritis	Woman	Overweight	One chronic condition	55-59	Alone	5	Fair	5	5	1	1	5	55	0.118774							No	No	No
Not osteoarthritis	Not osteoarthritis	Man	Normal weight	Two chronic conditions	60-64	Alone	3	Fair	1	1	1	1	1	49	1							No	No	No
Not osteoarthritis	Not osteoarthritis	Woman	Obesity	Two chronic conditions	80-84	Alone		Good	1	1	1	1	2	61	0.919261							No	No	No
Not osteoarthritis	Not osteoarthritis	Woman	Normal weight	One chronic condition	75-79	Couple	5	Good	1	1	1	1	1	68	1							No	No	No
Not osteoarthritis	Not osteoarthritis	Woman	Overweight	One chronic condition	50-54	Alone	6	Good	1	1	1	1	1	80	1							No	No	No
Not osteoarthritis	Not osteoarthritis	Man	Obesity	One chronic condition	50-54	Alone	4	Good	1	1	1	1	1	91	1							No	No	No
Not osteoarthritis	Not osteoarthritis	Woman	Normal weight	One chronic condition	50-54	Couple	1	Good	1	1	1	1	1	71	1							No	No	No
Not osteoarthritis	Not osteoarthritis	Woman	Normal weight	One chronic condition	65-69	Couple	3	Good	1	1	1	1	1	50	1							No	No	No
Not osteoarthritis	Not osteoarthritis	Man	Normal weight	None	60-64	Alone	1	Good	1	1	1	1	1	73	1							No	No	No
Not osteoarthritis	Not osteoarthritis	Woman	Obesity	Two chronic conditions	75-79	Alone	6	Good	2	1	1	3	1	70	0.814879							No	No	No
Not osteoarthritis	Not osteoarthritis	Woman	Normal weight	Two chronic conditions	55-59	Alone		Good	1	1	1	1	1	70	1							No	No	No
Not osteoarthritis	Not osteoarthritis	Woman	Normal weight	One chronic condition	60-64	Couple	5	Good	1	1	1	1	1	80	1							No	No	No
Not osteoarthritis	Not osteoarthritis	Woman	Normal weight	Two chronic conditions	65-69	Couple	4	Good	1	1	1	1	1	80	1							No	No	No
Not osteoarthritis	Not osteoarthritis	Man	Obesity	three or more chronic conditions	55-59	Couple	3	Fair	1	1	1	1	3	49	0.872467							No	No	No
Not osteoarthritis	Not osteoarthritis	Woman	Obesity	three or more chronic conditions	75-79	Alone	5	Fair	1	1	1	1	1	50	1							No	No	No
Not osteoarthritis	Not osteoarthritis	Man	Overweight	three or more chronic conditions	55-59	Couple	4	Fair	1	1	1	1	1	55	1							No	No	No
Not osteoarthritis	Not osteoarthritis	Man	Obesity	three or more chronic conditions	85 o mÃ¡s	Couple	5	Fair	1	1	1	2	1	43	0.922017							No	No	No
Not osteoarthritis	Not osteoarthritis	Woman	Normal weight	Two chronic conditions	60-64	Couple	2	Good	1	1	1	2	1	52	0.922017							No	No	No
Not osteoarthritis	Not osteoarthritis	Man	Overweight	three or more chronic conditions	65-69	Alone	3	Fair	1	1	1	1	1	58	1							No	No	No
Not osteoarthritis	Not osteoarthritis	Woman	Overweight	One chronic condition	50-54	Alone	5	Good	1	1	1	1	1	45	1							No	No	No
Not osteoarthritis	Not osteoarthritis	Man	Normal weight	three or more chronic conditions	50-54	Couple	2	Good	2	1	1	3	1	47	0.814879							No	No	No
Not osteoarthritis	Not osteoarthritis	Man	Overweight	three or more chronic conditions	60-64	Couple	4	Good	1	1	1	1	1	54	1							No	No	No
Not osteoarthritis	Not osteoarthritis	Man	Obesity	One chronic condition	55-59	Couple	3	Good	1	1	1	1	1	55	1							No	No	No
Not osteoarthritis	Not osteoarthritis	Man	Overweight	One chronic condition	75-79	Alone	3	Good	1	1	1	1	1	65	1							No	No	No
Not osteoarthritis	Not osteoarthritis	Woman	Overweight	three or more chronic conditions	85 o mÃ¡s	Alone	4	Poor	3	3	2	3	1	40	0.702263							No	No	No
Not osteoarthritis	Not osteoarthritis	Man	Overweight	One chronic condition	55-59	Couple	3	Good	1	1	1	1	1	66	1							No	No	No
Not osteoarthritis	Not osteoarthritis	Woman	Normal weight	three or more chronic conditions	50-54	Alone	6	Good	1	1	1	2	1	53	0.922017							No	No	No
Not osteoarthritis	Not osteoarthritis	Man	Normal weight	One chronic condition	50-54	Couple	4	Fair	1	1	1	2	2	80	0.841278							No	No	No
Not osteoarthritis	Not osteoarthritis	Woman	Obesity	three or more chronic conditions	85 o mÃ¡s	Alone	4	Very poor	4	5	5	5	1	25	0.019141							No	No	No
Not osteoarthritis	Not osteoarthritis	Man	Overweight	three or more chronic conditions	70-74	Couple	4	Fair	1	1	1	1	1	56	1							No	No	No
Not osteoarthritis	Not osteoarthritis	Man	Overweight	None	60-64	Alone	4	Good	1	1	1	1	1	65	1							No	No	No
Not osteoarthritis	Not osteoarthritis	Man	Overweight	None	60-64	Alone	3	Good	1	1	1	2	1	65	0.922017							No	No	No
Not osteoarthritis	Not osteoarthritis	Woman	Obesity	None	50-54	Alone	6	Good	1	1	1	1	1	54	1							No	No	No
Not osteoarthritis	Not osteoarthritis	Woman	Obesity	None	65-69	Alone	3	Good	1	1	1	1	1	48	1							No	No	No
Not osteoarthritis	Not osteoarthritis	Man	Overweight	One chronic condition	65-69	Couple	5	Good	1	1	1	4	1	49	0.754503							No	No	No
Not osteoarthritis	Not osteoarthritis	Man	Obesity	three or more chronic conditions	80-84	Couple	4	Poor	4	4	5	3	1	22	0.331909							No	No	No
Not osteoarthritis	Not osteoarthritis	Man	Normal weight	None	65-69	Couple	2	Good	1	1	1	1	1	60	1							No	No	No
Not osteoarthritis	Not osteoarthritis	Woman	Normal weight	three or more chronic conditions	60-64	Alone	6	Good	1	1	1	2	5	44	0.574259							No	No	No
Not osteoarthritis	Not osteoarthritis	Man	Normal weight	One chronic condition	65-69	Alone	4	Good	1	1	1	1	1	50	1							No	No	No
Not osteoarthritis	Not osteoarthritis	Woman	Normal weight	three or more chronic conditions	60-64	Couple	3	Fair	2	1	1	1	1	55	0.916028							No	No	No
Not osteoarthritis	Not osteoarthritis	Man	Overweight	None	55-59	Couple	3	Good	1	1	1	1	1	55	1							No	No	No
Not osteoarthritis	Not osteoarthritis	Man	Overweight	None	65-69	Couple	1	Good	1	1	1	1	1	63	1							No	No	No
Not osteoarthritis	Not osteoarthritis	Woman	Normal weight	One chronic condition	55-59	Alone	3	Good	1	1	1	1	1	60	1							No	No	No
Not osteoarthritis	Not osteoarthritis	Man	Overweight	None	80-84	Couple	3	Good	1	1	1	1	1	71	1							No	No	No
Not osteoarthritis	Not osteoarthritis	Man	Obesity	One chronic condition	60-64	Couple	1	Good	1	1	1	1	1	68	1							No	No	No
Not osteoarthritis	Not osteoarthritis	Man	Overweight	None	65-69	Couple	1	Good	1	1	1	1	1	75	1							No	No	No
Not osteoarthritis	Not osteoarthritis	Man	Obesity	One chronic condition	70-74	Couple	6	Fair	4	1	3	2	1	70	0.623349							No	No	No
Not osteoarthritis	Not osteoarthritis	Woman	Normal weight	None	60-64	Alone	1	Very good	1	1	1	1	1	89	1							No	No	No
Not osteoarthritis	Not osteoarthritis	Man	Overweight	None	55-59	Couple	1	Good	1	1	1	1	1	89	1							No	No	No
Not osteoarthritis	Not osteoarthritis	Woman	Normal weight	three or more chronic conditions	60-64	Couple	3	Fair	1	1	1	1	1	85	1							No	No	No
Not osteoarthritis	Not osteoarthritis	Man	Normal weight	None	55-59	Couple	1	Good	2	1	4	3	1	61	0.679733							No	No	No
Not osteoarthritis	Not osteoarthritis	Woman	Overweight	None	60-64	Alone	5	Good	1	1	1	1	1	64	1							No	No	No
Not osteoarthritis	Not osteoarthritis	Woman	Obesity	None	60-64	Alone	4	Good	1	1	1	1	1	79	1							No	No	No
Not osteoarthritis	Not osteoarthritis	Man	Obesity	three or more chronic conditions	60-64	Alone	6	Fair	1	1	1	1	3	61	0.872467							No	No	No
Not osteoarthritis	Not osteoarthritis	Man	Obesity	Two chronic conditions	60-64	Alone	5	Good	1	1	1	1	1	81	1							No	No	No
Not osteoarthritis	Not osteoarthritis	Man	Obesity	three or more chronic conditions	55-59	Alone	6	Fair	1	1	1	1	1	50	1							No	No	No
Not osteoarthritis	Not osteoarthritis	Woman	Normal weight	three or more chronic conditions	80-84	Alone	5	Very poor	1	1	1	1	4	50	0.729531							No	No	No
Not osteoarthritis	Not osteoarthritis	Woman	Obesity	Two chronic conditions	60-64	Couple	3	Good	1	1	1	1	1	80	1							No	No	No
Not osteoarthritis	Not osteoarthritis	Man	Obesity	three or more chronic conditions	85 o mÃ¡s	Couple	2	Fair	1	1	1	1	1	49	1							No	No	No
Not osteoarthritis	Not osteoarthritis	Man	Overweight	None	50-54	Alone	4	Good	1	1	1	1	1	70	1							No	No	No
Not osteoarthritis	Not osteoarthritis	Woman	Normal weight	three or more chronic conditions	50-54	Alone	6	Good	1	1	1	4	1	40	0.754503							No	No	No
Not osteoarthritis	Not osteoarthritis	Man	Overweight	None	55-59	Alone	3	Good	1	1	1	1	1	76	1							No	No	No
Not osteoarthritis	Not osteoarthritis	Man	Overweight	None	55-59	Couple	3	Very good	1	1	1	1	1	87	1							No	No	No
Not osteoarthritis	Not osteoarthritis	Man	Normal weight	One chronic condition	60-64	Couple	3	Good	1	1	1	1	1	70	1							No	No	No
Not osteoarthritis	Not osteoarthritis	Man	Normal weight	None	50-54	Alone	1	Very good	1	1	1	1	1	83	1							No	No	No
Not osteoarthritis	Not osteoarthritis	Woman	Normal weight	three or more chronic conditions	70-74	Couple	5	Fair	1	1	1	3	1	56	0.898851							No	No	No
Not osteoarthritis	Not osteoarthritis	Man	Overweight	None	65-69	Couple	1	Good	1	1	1	1	1	62	1							No	No	No
Not osteoarthritis	Not osteoarthritis	Man	Overweight	One chronic condition	65-69	Couple	1	Good	1	1	1	1	1	68	1							No	No	No
Not osteoarthritis	Not osteoarthritis	Woman	Normal weight	One chronic condition	55-59	Couple	3	Good	1	1	1	1	1	74	1							No	No	No
Not osteoarthritis	Not osteoarthritis	Man	Overweight	One chronic condition	50-54	Couple	4	Good	1	1	1	1	1	66	1							No	No	No
Not osteoarthritis	Not osteoarthritis	Man	Overweight	None	55-59	Couple	6	Good	1	1	1	1	1	68	1							No	No	No
Not osteoarthritis	Not osteoarthritis	Man	Overweight	three or more chronic conditions	85 o mÃ¡s	Couple	3	Poor	4	1	4	1	1	40	0.615117							No	No	No
Not osteoarthritis	Not osteoarthritis	Man	Overweight	three or more chronic conditions	60-64	Couple	5	Fair	1	1	1	1	1	49	1							No	No	No
Not osteoarthritis	Not osteoarthritis	Woman	Normal weight	three or more chronic conditions	65-69	Alone	3	Fair	1	1	1	1	3	70	0.872467							No	No	No
Not osteoarthritis	Not osteoarthritis	Woman	Obesity	three or more chronic conditions	55-59	Alone	5	Fair	1	1	1	2	4	65	0.651548							No	No	No
Not osteoarthritis	Not osteoarthritis	Woman	Obesity	None	85 o mÃ¡s	Alone	4	Fair	1	1	1	1	1	70	1							No	No	No
Not osteoarthritis	Not osteoarthritis	Man	Obesity	three or more chronic conditions	85 o mÃ¡s	Couple	4	Fair	1	1	1	2	1	60	0.922017							No	No	No
Not osteoarthritis	Not osteoarthritis	Woman	Obesity	three or more chronic conditions	80-84	Alone		Good	2	1	2	2	2	60	0.713261							No	No	No
Not osteoarthritis	Not osteoarthritis	Man	Obesity	None	50-54	Couple	5	Good	1	1	1	1	1	71	1							No	No	No
Not osteoarthritis	Not osteoarthritis	Man	Normal weight	None	55-59	Alone	1	Good	1	1	1	1	1	90	1							No	No	No
Not osteoarthritis	Not osteoarthritis	Woman	Obesity	three or more chronic conditions	65-69	Alone	3	Good	1	1	1	1	1	64	1							No	No	No
Not osteoarthritis	Not osteoarthritis	Woman	Obesity	three or more chronic conditions	60-64	Couple	4	Fair	1	1	1	1	1	81	1							No	No	No
Not osteoarthritis	Not osteoarthritis	Woman	Overweight	three or more chronic conditions	75-79	Alone		Fair	2	1	1	2	1	51	0.838045							No	No	No
Not osteoarthritis	Not osteoarthritis	Man	Normal weight	Two chronic conditions	60-64	Couple	5	Good	1	1	1	2	1	45	0.922017							No	No	No
Not osteoarthritis	Not osteoarthritis	Woman	Obesity	None	65-69	Alone	3	Good	1	1	1	1	1	35	1							No	No	No
Not osteoarthritis	Not osteoarthritis	Woman	Normal weight	None	55-59	Couple	1	Very good	1	1	1	1	1	94	1							No	No	No
Not osteoarthritis	Not osteoarthritis	Man	Obesity	One chronic condition	65-69	Alone	5	Fair	2	1	1	2	1	71	0.838045							No	No	No
Not osteoarthritis	Not osteoarthritis	Man	Normal weight	One chronic condition	85 o mÃ¡s	Alone	5	Good	1	1	1	1	1	91	1							No	No	No
Not osteoarthritis	Not osteoarthritis	Woman	Overweight	One chronic condition	80-84	Couple	5	Fair	1	1	1	2	1	80	0.922017							No	No	No
Not osteoarthritis	Not osteoarthritis	Man	Overweight	Two chronic conditions	55-59	Alone	4	Fair	1	1	1	1	1	70	1							No	No	No
Not osteoarthritis	Not osteoarthritis	Man	Overweight	One chronic condition	70-74	Couple	5	Good	1	1	1	1	1	89	1							No	No	No
Not osteoarthritis	Not osteoarthritis	Man	Overweight	None	50-54	Couple	4	Good	1	1	1	1	1	66	1							No	No	No
Not osteoarthritis	Not osteoarthritis	Man	Overweight	One chronic condition	55-59	Couple	6	Good	1	1	1	1	1	91	1							No	No	No
Not osteoarthritis	Not osteoarthritis	Man	Overweight	three or more chronic conditions	65-69	Couple	6	Good	1	1	1	1	1	81	1							No	No	No
Not osteoarthritis	Not osteoarthritis	Man	Overweight	three or more chronic conditions	65-69	Couple	5	Poor	3	1	1	1	2	61	0.82001							No	No	No
Not osteoarthritis	Not osteoarthritis	Man	Normal weight	three or more chronic conditions	65-69	Alone	5	Good	1	1	1	1	1	80	1							No	No	No
Not osteoarthritis	Not osteoarthritis	Man	Normal weight	Two chronic conditions	80-84	Couple	5	Fair	1	1	1	1	1	100	1							No	No	No
Not osteoarthritis	Not osteoarthritis	Woman	Overweight	One chronic condition	85 o mÃ¡s	Alone	3	Very good	3	1	1	2	1	90	0.822767							No	No	No
Not osteoarthritis	Not osteoarthritis	Man	Normal weight	three or more chronic conditions	80-84	Couple	3	Good	2	1	1	2	1	89	0.838045							No	No	No
Not osteoarthritis	Not osteoarthritis	Man	Normal weight	three or more chronic conditions	65-69	Alone	4	Fair	1	1	1	2	2	60	0.841278							No	No	No
Not osteoarthritis	Not osteoarthritis	Woman	Normal weight	three or more chronic conditions	75-79	Alone	3	Fair	1	1	1	1	2	59	0.919261							No	No	No
Not osteoarthritis	Not osteoarthritis	Man	Obesity	Two chronic conditions	55-59	Couple	5	Very good	1	1	1	1	1	91	1							No	No	No
Not osteoarthritis	Not osteoarthritis	Man	Overweight	None	60-64	Couple	6	Very good	1	1	1	1	1	100	1							No	No	No
Not osteoarthritis	Not osteoarthritis	Man	Overweight	One chronic condition	75-79	Couple	5	Fair	1	1	1	1	1	79	1							No	No	No
Not osteoarthritis	Not osteoarthritis	Man	Overweight	One chronic condition	65-69	Alone	5	Good	1	1	1	1	1	81	1							No	No	No
Not osteoarthritis	Not osteoarthritis	Woman	Normal weight	three or more chronic conditions	70-74	Couple	4	Fair	1	1	1	1	1	75	1							No	No	No
Not osteoarthritis	Not osteoarthritis	Man	Obesity	three or more chronic conditions	50-54	Couple	4	Good	1	1	1	1	1	69	1							No	No	No
Not osteoarthritis	Not osteoarthritis	Man	Overweight	three or more chronic conditions	75-79	Couple	5	Good	1	1	1	1	1	61	1							No	No	No
Not osteoarthritis	Not osteoarthritis	Woman	Overweight	three or more chronic conditions	70-74	Couple	5	Fair	2	1	1	2	1	50	0.838045							No	No	No
Not osteoarthritis	Not osteoarthritis	Man	Normal weight	One chronic condition	60-64	Alone	6	Very good	1	1	1	1	1	80	1							No	No	No
Not osteoarthritis	Not osteoarthritis	Man	Overweight	three or more chronic conditions	85 o mÃ¡s	Alone	6	Poor	4	1	4	4	3	14	0.242087							No	No	No
Not osteoarthritis	Not osteoarthritis	Man	Overweight	None	60-64	Alone	5	Good	1	1	1	1	2	71	0.919261							No	No	No
Not osteoarthritis	Not osteoarthritis	Man	Overweight	None	55-59	Couple	3	Good	1	1	1	1	1	79	1							No	No	No
Not osteoarthritis	Not osteoarthritis	Man	Normal weight	Two chronic conditions	50-54	Couple	5	Poor	1	1	1	1	1	80	1							No	No	No
Not osteoarthritis	Not osteoarthritis	Man	Overweight	three or more chronic conditions	80-84	Couple	5	Good	2	1	1	2	1	79	0.838045							No	No	No
Not osteoarthritis	Not osteoarthritis	Man	Overweight	three or more chronic conditions	75-79	Couple	5	Fair	1	1	1	3	1	82	0.898851							No	No	No
Not osteoarthritis	Not osteoarthritis	Man	Obesity	One chronic condition	60-64	Couple	5	Good	1	1	1	1	1	89	1							No	No	No
Not osteoarthritis	Not osteoarthritis	Man	Overweight	None	50-54	Alone	3	Very good	1	1	1	1	1	86	1							No	No	No
Not osteoarthritis	Not osteoarthritis	Woman	Normal weight	three or more chronic conditions	50-54	Couple	5	Fair	1	1	1	2	1	51	0.922017							No	No	No
Not osteoarthritis	Not osteoarthritis	Man	Normal weight	Two chronic conditions	60-64	Alone	4	Fair	1	1	1	1	1	71	1							No	No	No
Not osteoarthritis	Not osteoarthritis	Man	Overweight	three or more chronic conditions	80-84	Couple	5	Fair	2	1	1	1	1	59	0.916028							No	No	No
Not osteoarthritis	Not osteoarthritis	Man	Overweight	three or more chronic conditions	65-69	Couple	3	Good	1	1	1	1	1	84	1							No	No	No
Not osteoarthritis	Not osteoarthritis	Man	Overweight	three or more chronic conditions	75-79	Couple	5	Fair	1	1	1	2	1	86	0.922017							No	No	No
Not osteoarthritis	Not osteoarthritis	Woman	Normal weight	One chronic condition	50-54	Alone	5	Good	1	1	1	1	1	80	1							No	No	No
Not osteoarthritis	Not osteoarthritis	Woman	Obesity	Two chronic conditions	70-74	Alone	1	Good	1	1	1	1	1	81	1							No	No	No
Not osteoarthritis	Not osteoarthritis	Man	Normal weight	None	65-69	Couple	4	Very good	1	1	1	1	1	96	1							No	No	No
Not osteoarthritis	Not osteoarthritis	Man	Normal weight	Two chronic conditions	70-74	Couple	4	Good	1	1	1	1	1	63	1							No	No	No
Not osteoarthritis	Not osteoarthritis	Woman	Overweight	three or more chronic conditions	55-59	Couple	4	Fair	1	1	1	2	1	76	0.922017							No	No	No
Not osteoarthritis	Not osteoarthritis	Man	Obesity	Two chronic conditions	55-59	Alone	4	Good	1	1	1	2	1	70	0.922017							No	No	No
Not osteoarthritis	Not osteoarthritis	Man	Overweight	One chronic condition	80-84	Couple	5	Good	1	1	1	1	1	85	1							No	No	No
Not osteoarthritis	Not osteoarthritis	Woman	Normal weight	Two chronic conditions	60-64	Couple	5	Good	1	1	1	1	1	93	1							No	No	No
Not osteoarthritis	Not osteoarthritis	Man	Normal weight	three or more chronic conditions	50-54	Alone	6	Good	1	1	1	1	1	90	1							No	No	No
Not osteoarthritis	Not osteoarthritis	Man	Normal weight	Two chronic conditions	80-84	Alone	3	Fair	1	1	1	1	2	79	0.919261							No	No	No
Not osteoarthritis	Not osteoarthritis	Man	Overweight	three or more chronic conditions	85 o mÃ¡s	Alone	5	Fair	1	1	1	1	1	72	1							No	No	No
Not osteoarthritis	Not osteoarthritis	Man	Normal weight	None	55-59	Alone	5	Good	1	1	1	1	1	88	1							No	No	No
Not osteoarthritis	Not osteoarthritis	Man	Overweight	three or more chronic conditions	70-74	Couple	5	Good	1	1	1	1	1	86	1							No	No	No
Not osteoarthritis	Not osteoarthritis	Man	Overweight	three or more chronic conditions	80-84	Alone	1	Fair	1	1	1	1	1	71	1							No	No	No
Not osteoarthritis	Not osteoarthritis	Man	Overweight	three or more chronic conditions	75-79	Couple	5	Fair	1	1	1	1	3	64	0.872467							No	No	No
Not osteoarthritis	Not osteoarthritis	Man	Overweight	three or more chronic conditions	50-54	Couple	6	Good	1	1	1	1	1	71	1							No	No	No
Not osteoarthritis	Not osteoarthritis	Man	Obesity	One chronic condition	70-74	Couple	6	Fair	1	1	1	1	1	77	1							No	No	No
Not osteoarthritis	Not osteoarthritis	Woman	Overweight	three or more chronic conditions	65-69	Alone		Fair	1	1	1	1	2	79	0.919261							No	No	No
Not osteoarthritis	Not osteoarthritis	Man	Obesity	Two chronic conditions	50-54	Couple	6	Good	1	1	1	1	1	72	1							No	No	No
Not osteoarthritis	Not osteoarthritis	Woman	Overweight	One chronic condition	55-59	Couple	5	Good	1	1	1	1	1	77	1							No	No	No
Not osteoarthritis	Not osteoarthritis	Man	Overweight	None	75-79	Alone	5	Good	1	1	1	1	1	85	1							No	No	No
Not osteoarthritis	Not osteoarthritis	Woman	Overweight	Two chronic conditions	55-59	Couple	6	Fair	1	1	1	2	3	60	0.794484							No	No	No
Not osteoarthritis	Not osteoarthritis	Woman	Obesity	None	50-54	Couple	5	Good	1	1	1	1	2	74	0.919261							No	No	No
Not osteoarthritis	Not osteoarthritis	Man	Normal weight	None	50-54	Couple	5	Good	1	1	1	1	1	89	1							No	No	No
Not osteoarthritis	Not osteoarthritis	Man	Obesity	One chronic condition	70-74	Alone	5	Good	1	1	1	1	1	75	1							No	No	No
Not osteoarthritis	Not osteoarthritis	Woman	Overweight	three or more chronic conditions	60-64	Couple	4	Good	1	1	1	1	1	70	1							No	No	No
Not osteoarthritis	Not osteoarthritis	Woman	Overweight	three or more chronic conditions	50-54	Couple	2	Very poor	1	1	1	1	1	51	1							No	No	No
Not osteoarthritis	Not osteoarthritis	Man	Normal weight	Two chronic conditions	55-59	Couple	2	Good	1	1	1	1	1	79	1							No	No	No
Not osteoarthritis	Not osteoarthritis	Man	Obesity	Two chronic conditions	65-69	Couple	2	Very good	1	1	1	1	1	98	1							No	No	No
Not osteoarthritis	Not osteoarthritis	Man	Obesity	One chronic condition	55-59	Couple	4	Good	1	1	1	3	1	89	0.898851							No	No	No
Not osteoarthritis	Not osteoarthritis	Man	Obesity	Two chronic conditions	50-54	Couple	4	Good	1	1	1	1	1	83	1							No	No	No
Not osteoarthritis	Not osteoarthritis	Man	Overweight	three or more chronic conditions	55-59	Couple	4	Good	1	1	1	1	1	69	1							No	No	No
Not osteoarthritis	Not osteoarthritis	Man	Normal weight	One chronic condition	60-64	Couple	1	Very good	1	1	1	1	1	89	1							No	No	No
Not osteoarthritis	Not osteoarthritis	Man	Overweight	three or more chronic conditions	70-74	Couple	3	Good	1	1	1	1	1	64	1							No	No	No
[truncated: 4,959 more rows]
